# Supplementary material for: Helical structure motifs made searchable for functional peptide design
Source: Nat Commun. 2022 Jan 10;13:102. doi: 10.1038/s41467-021-27655-0 (PMC8748493; doi:10.1038/s41467-021-27655-0)
Supplement: Supplementary file 4 — Supplementary Data 1 [file 41467_2021_27655_MOESM4_ESM.zip]

Archive with 1 entries (1 files):
- tp_db_data_with_url.csv
