# Supplementary material for: Helical structure motifs made searchable for functional peptide design
Source: Nat Commun. 2022 Jan 10;13:102. doi: 10.1038/s41467-021-27655-0 (PMC8748493; doi:10.1038/s41467-021-27655-0)
Supplement: Supplementary file 7 — Source Data [file 41467_2021_27655_MOESM7_ESM.xlsx]

## Sheet: Figure 2a
HP-NAP (OD 450 nm)
	M2	16F4	IgG
Round 1	1.834	1.928	0.09
Round 2	1.792	1.913	0.107
Average	1.813	1.9205	0.0985
Standard deviation	0.0296985	0.0106066	0.0120208

## Sheet: Figure 4
W3_p1
Conc. (μg/ml)	240	120	60	30	15	7.5	3.75	1.875
Round1 (%)	13.58	5.6	2	0.931	0.117	0.003	0.286	0.124
Round2 (%)	11.06	3.93	1.53	0.648	0.268	0.18	0.092	0.141
Round3 (%)	14.19	5.63	2.31	0.911	0.424	0.103	0.218	0.086
Mean	12.943	5.053	1.947	0.83	0.27	0.095	0.199	0.117
S.D.	1.659	0.973	0.393	0.158	0.154	0.089	0.098	0.028
W3_p2
Conc. (μg/ml)	240	120	60	30	15	7.5	3.75	1.875
Round1 (%)	20.51	7.72	2.81	1.27	0.535	0.105	0.178	0.098
Round2 (%)	18.38	5.74	2.07	0.686	0.576	0.127	0.12	0.221
Round3 (%)	22.12	8.06	2.82	1.24	0.518	0.254	0.069	0.095
Mean	20.337	7.173	2.567	1.065	0.543	0.162	0.122	0.138
S.D.	1.876	1.253	0.43	0.329	0.03	0.08	0.055	0.072
W3_db5
Conc. (μg/ml)	240	120	60	30	15	7.5	3.75	1.875
Round1 (%)	0.587	0.325	0.565	0.635	0.571	0.131	0.581	0.401
Round2 (%)	0.623	0.516	0.478	0.363	0.289	0.251	0.407	0.357
Round3 (%)	0.508	0.315	0.428	0.48	0.254	0.207	0.202	0.249
Mean	0.573	0.385	0.49	0.493	0.371	0.196	0.397	0.336
S.D.	0.059	0.113	0.069	0.136	0.174	0.061	0.19	0.078

## Sheet: Figure 5
CM15			TAT			W3_db5			W3_n2			W3_n1			W3_p2			W3_p1
nm	MRE		nm	MRE		nm	MRE		nm	MRE		nm	MRE		nm	MRE		nm	MRE
190	38388		190	-8755.82		190	40947.4		190	14631.9		190	9606.65		190	41886		190	43765.7
191	39261.5		191	-9684.8		191	41362.4		191	12134.8		191	4049.65		191	45007.9		191	46042.8
192	39593		192	-10395.9		192	40742.6		192	9873.68		192	-419.436		192	45972.2		192	46619.2
193	39382.1		193	-10889.1		193	39088.5		193	7848.53		193	-3800.62		193	44778.9		193	45494.7
194	38607.7		194	-11853.8		194	35754.6		194	5587.39		194	-5069.08		194	40842.8		194	41212.9
195	38223.7		195	-11172.1		195	32009.2		195	5391.58		195	-7806.83		195	35883.5		195	38341.5
196	34894		196	-9961.75		196	26590.3		196	2326.72		196	-8898.94		196	28355.3		196	32390.6
197	28683.3		197	-9646.07		197	19016		197	-327.342		197	-9304.97		197	21321		197	24279.4
198	22318.3		198	-8431.52		198	11271.6		198	-2217.15		198	-12233.8		198	13893.5		198	15235.3
199	14139.3		199	-7758.28		199	2816.6		199	-4405.26		199	-12971.2		199	6602.99		199	6848.4
200	6976.88		200	-7447.48		200	-4462.89		200	-6750.54		200	-13318		200	290.203		200	-1229.67
201	1105.06		201	-6086.78		201	-11452.8		201	-7787.42		201	-13051.2		201	-5445.24		201	-7391.19
202	-4264.9		202	-5116.08		202	-17236.7		202	-9244.62		202	-12229.4		202	-10318.8		202	-12228.1
203	-8783.84		203	-4218.57		203	-21920.8		203	-9816.46		203	-11131		203	-14221		203	-15847.8
204	-12128.3		204	-3524.92		204	-24608.5		204	-9763.53		204	-10586.6		204	-17537.2		204	-18879.6
205	-14890.7		205	-3176.82		205	-26009.7		205	-9573.67		205	-9423.35		205	-19827.6		205	-20611
206	-16772.9		206	-2732.7		206	-27374.9		206	-10167.5		206	-8573.18		206	-21527.6		206	-22381.7
207	-17808.8		207	-1305.33		207	-27704.9		207	-9239.26		207	-7050.53		207	-21977.8		207	-22683.2
208	-17989.5		208	-776.8		208	-27967.9		208	-8852.03		208	-5947.82		208	-22081.5		208	-22374.4
209	-17600.6		209	6.115		209	-28077.5		209	-8523.17		209	-5196.01		209	-21076.9		209	-21967.2
210	-16811.1		210	653.613		210	-27217.2		210	-7874.71		210	-4995.54		210	-19948.9		210	-20873.3
211	-15531.9		211	992.073		211	-26053.1		211	-7315.72		211	-4978.35		211	-18936.2		211	-19705.8
212	-14486.4		212	1375.98		212	-24925.6		212	-7042.08		212	-5211.28		212	-18348.8		212	-18738.1
213	-13636.7		213	2001.85		213	-23652.5		213	-6204.79		213	-4854.33		213	-17276.8		213	-17775.7
214	-12968.5		214	2168.42		214	-22927.1		214	-5857.19		214	-4834.82		214	-16831.2		214	-17351.2
215	-12518.1		215	2109.45		215	-22585.7		215	-5626.29		215	-4931.69		215	-16426.7		215	-17153.1
216	-12175.5		216	2453.85		216	-22387.1		216	-5354		216	-4705.97		216	-16097.8		216	-16921.7
217	-12145.2		217	2495.58		217	-21841.8		217	-5545.31		217	-4707.74		217	-15922.6		217	-17017.8
218	-12135.7		218	2581.48		218	-21715.1		218	-5709.03		218	-4791.24		218	-15746.5		218	-16913.5
219	-12321		219	2452.75		219	-21626.9		219	-5916.67		219	-4682.08		219	-15431.1		219	-17111.1
220	-12561.2		220	2133.65		220	-21438.6		220	-6185.64		220	-4622.89		220	-15147.8		220	-17244.6
221	-12448.1		221	1802.62		221	-20683.2		221	-5820.11		221	-4324.31		221	-14494.3		221	-16817.4
222	-12390.7		222	1740.23		222	-20066		222	-5332.85		222	-3652.14		222	-13817.3		222	-16286.8
223	-12251.2		223	1732.55		223	-18626.9		223	-4881.14		223	-3296.03		223	-12600.4		223	-15278.3
224	-11797.4		224	2111.98		224	-17255.6		224	-4170.93		224	-2611.31		224	-11336.3		224	-13882.4
225	-11170.1		225	2074.32		225	-15705.4		225	-3691.74		225	-1808.38		225	-9875.07		225	-12707.6
226	-10467		226	1994.25		226	-14123.9		226	-3333.64		226	-1193.72		226	-8403.65		226	-11720
227	-9691.91		227	1998.38		227	-12415.9		227	-2713.43		227	-487.086		227	-7004.14		227	-10560
228	-9028.87		228	1862.5		228	-11008.1		228	-2387.94		228	-47.136		228	-6390.53		228	-9734.49
229	-8362.76		229	1582.52		229	-9800.06		229	-2217.65		229	-158.849		229	-5829.56		229	-8927.32
230	-7623.88		230	1537.94		230	-8881.49		230	-2076.56		230	-120.655		230	-5600.24		230	-8413.53
231	-6987.7		231	1381.79		231	-8182.69		231	-1924.32		231	-109.989		231	-5361.39		231	-8083.93
232	-6368.49		232	1333.91		232	-7801.96		232	-1770.71		232	-227.961		232	-5188.58		232	-7843.64
233	-5779.49		233	1326.02		233	-7473.43		233	-1661.54		233	-273.503		233	-5100.25		233	-7466.12
234	-5047.74		234	1199.17		234	-7018.24		234	-1703.38		234	-336.457		234	-5072.14		234	-6962.21
235	-4513.43		235	992.917		235	-6513.83		235	-1700.5		235	-546.388		235	-4918.56		235	-6468.99
236	-3686.88		236	948.247		236	-5812.51		236	-1666.38		236	-617.394		236	-4476.6		236	-5902.72
237	-3053.27		237	878.892		237	-5013.38		237	-1628.24		237	-720.863		237	-3919.65		237	-5256.51
238	-2356.12		238	1163.74		238	-4023.01		238	-1227.14		238	-428.631		238	-3148.76		238	-4373.29
239	-2072.71		239	987.963		239	-3477.62		239	-1315.08		239	-590.049		239	-2797.79		239	-3938.1
240	-1777.82		240	827.468		240	-2874.44		240	-1346.01		240	-627.547		240	-2427.81		240	-3372.08
241	-1594.2		241	662.283		241	-2450.32		241	-1266.99		241	-713.038		241	-2183.26		241	-3064.81
242	-1328.79		242	538.345		242	-1975.11		242	-1226.68		242	-683.644		242	-2003.44		242	-2690.01
243	-996.082		243	563.567		243	-1410.12		243	-979.876		243	-565.621		243	-1667.67		243	-2334.6
244	-499.911		244	974.875		244	-713.422		244	-383.56		244	-123.805		244	-1107.71		244	-1616.44
245	-357.867		245	926.985		245	-478.921		245	-370.319		245	-163.283		245	-814.158		245	-1397.51
246	-203.636		246	932.477		246	-314.597		246	-317.197		246	-71.148		246	-509.521		246	-1069.34
247	-39.927		247	975.032		247	-206.258		247	-153.499		247	7.735		247	-270.917		247	-841.643
248	-14.821		248	969.58		248	-39.28		248	-137.119		248	23.154		248	-88.544		248	-576.421
249	-5.378		249	824.273		249	80.881		249	-84.535		249	4.191		249	-79.893		249	-611.564
250	-20.058		250	751.818		250	217.054		250	-31.433		250	11.486		250	-92.135		250	-488.004
251	58.97		251	687.437		251	378.371		251	26.707		251	22.612		251	47.363		251	-448.585
252	138.773		252	751.432		252	386.482		252	31.217		252	56.773		252	132.82		252	-236.751
253	189.975		253	861.96		253	411.879		253	165.117		253	90.096		253	208.397		253	-72.693
254	214.575		254	1001.18		254	508.242		254	242.853		254	104.592		254	331.465		254	91.181
255	163.727		255	874.552		255	462.956		255	220.601		255	61.584		255	230.224		255	0.927
256	112.126		256	877.748		256	488.214		256	256.901		256	31.423		256	153.817		256	-51.015
257	149.968		257	847.662		257	593.358		257	289.26		257	77.004		257	162.436		257	-116.559
258	151.651		258	840.483		258	605.163		258	343.731		258	71.289		258	168.713		258	-101.383
259	153.498		259	854.623		259	585.56		259	412.671		259	51.897		259	198.008		259	-33.073
260	155.507		260	890.078		260	534.547		260	496.079		260	18.827		260	250.325		260	88.372

## Sheet: Supplementary Figure 2a
Helical Propensity (value range)	Probability
-2.2 to -2.0	0.001135
-2.0 to -1.8	0.002252
-1.8 to -1.6	0.004461
-1.6 to -1.4	0.006961
-1.4 to -1.2	0.012026
-1.2 to -1.0	0.017695
-1.0 to -0.8	0.028255
-0.8 to -0.6	0.03848
-0.6 to -0.4	0.054803
-0.4 to -0.2	0.067249
-0.2 to -0.0	0.08138
0.0 to 0.2	0.097915
0.2 to 0.4	0.103825
0.4 to 0.6	0.101924
0.6 to 0.8	0.093234
0.8 to 1.0	0.081535
1.0 to 1.2	0.064863
1.2 to 1.4	0.048476
1.4 to 1.6	0.031779
1.6 to 1.8	0.022767
1.8 to 2.0	0.01487
2.0 to 2.2	0.009991
2.2 to 2.4	0.006094
2.4 to 2.6	0.003834
2.6 to 2.8	0.002726
2.8 to 3.0	0.001467
3.0 to 3.2	0

## Sheet: Supplementary Figure 2b
Average Residue Contact (value range)	Probability
4.00 to 4.25	1e-06
4.25 to 4.50	0
4.50 to 4.75	2e-06
4.75 to 5.00	1e-06
5.00 to 5.25	1.6e-05
5.25 to 5.50	4.7e-05
5.50 to 5.75	0.000206
5.75 to 6.00	0.000367
6.00 to 6.25	0.001144
6.25 to 6.50	0.002309
6.50 to 6.75	0.004034
6.75 to 7.00	0.004839
7.00 to 7.25	0.012381
7.25 to 7.50	0.019449
7.50 to 7.75	0.037298
7.75 to 8.00	0.048838
8.00 to 8.25	0.135466
8.25 to 8.50	0.100678
8.50 to 8.75	0.117234
8.75 to 9.00	0.097149
9.00 to 9.25	0.106049
9.25 to 9.50	0.077167
9.50 to 9.75	0.066031
9.75 to 10.00	0.044198
10.00 to 10.25	0.042534
10.25 to 10.50	0.027449
10.50 to 10.75	0.020807
10.75 to 11.00	0.011788
11.00 to 11.25	0.009422
11.25 to 11.50	0.004809
11.50 to 11.75	0.003627
11.75 to 12.00	0.001809
12.00 to 12.25	0.001315
12.25 to 12.50	0.000614
12.50 to 12.75	0.000327
12.75 to 13.00	0.000139
13.00 to 13.25	0.000145
13.25 to 13.50	8.3e-05
13.50 to 13.75	0.000111
13.75 to 14.00	8.2e-05
14.00 to 14.25	2.6e-05
14.25 to 14.50	5e-06
14.50 to 14.75	5e-06
14.75 to 15.00	0

## Sheet: Supplementary Figure 3
Time (ns)	Insertion depth of W3_p1	Insertion depth of W3_p2	Insertion depth of W3_db5
0.02	14.5458	15.4804	14.8919
0.04	14.1466	15.4876	13.8204
0.06	14.4538	15.8929	13.3256
0.08	14.4279	14.6705	13.8293
0.1	14.805	15.5898	11.9014
0.12	14.0057	16.6835	12.9967
0.14	14.4062	16.5253	12.5851
0.16	14.3256	17.4308	12.8375
0.18	13.5091	17.4218	13.1576
0.2	13.4698	17.5724	13.1686
0.22	13.1938	18.0187	12.1364
0.24	13.5658	18.5257	11.7647
0.26	12.0535	18.6423	11.4428
0.28	12.1302	18.3856	11.5996
0.3	12.0689	18.2497	11.6039
0.32	11.1043	18.1672	11.7045
0.34	12.8256	17.2003	12.2374
0.36	12.8517	17.7758	11.316
0.38	13.5935	16.4766	11.7758
0.4	12.7365	16.8531	11.4298
0.42	11.7952	15.1196	11.0129
0.44	12.0962	15.7787	11.6668
0.46	11.7357	16.1802	11.6082
0.48	11.6171	16.4417	11.4785
0.5	10.7413	16.3075	12.2556
0.52	10.9367	15.3737	13.3906
0.54	10.522	15.7283	13.5063
0.56	10.8837	15.0293	13.7913
0.58	10.7674	14.6159	13.3284
0.6	11.0415	15.2519	13.3361
0.62	11.2428	14.818	14.7701
0.64	11.2702	14.518	14.3942
0.66	10.9455	14.0748	14.1169
0.68	11.1087	13.8432	13.8289
0.7	11.2922	14.8685	13.9204
0.72	10.7792	14.2546	13.2338
0.74	10.6245	14.7204	12.7745
0.76	10.3991	16.8438	13.2412
0.78	10.3196	17.649	12.3017
0.8	10.3968	17.4377	12.7371
0.82	10.1044	16.9841	13.4487
0.84	9.22924	18.0522	12.5645
0.86	9.00096	18.3119	12.0485
0.88	8.545	16.7721	11.1335
0.9	9.1985	17.0021	11.9759
0.92	9.37413	16.6797	11.4414
0.94	9.07338	17.401	12.2621
0.96	9.22931	16.59	12.2111
0.98	9.69201	16.6407	12.0413
1	9.66959	17.2798	11.3977
1.02	10.3713	17.8704	11.6134
1.04	10.4553	16.3888	11.3256
1.06	9.35361	18.145	11.3664
1.08	9.58135	19.4264	11.364
1.1	9.33157	19.7406	11.6871
1.12	8.87765	19.2011	12.2318
1.14	8.25933	17.9905	11.6281
1.16	8.57092	17.6303	11.8668
1.18	8.65915	16.537	11.6349
1.2	7.78815	16.4069	11.7693
1.22	8.25881	16.7375	12.7833
1.24	8.2923	18.0819	11.7712
1.26	8.81134	17.8428	11.5299
1.28	8.73492	17.0043	12.2426
1.3	8.18192	18.6042	12.5016
1.32	7.95581	17.3148	13.0419
1.34	8.48318	17.4027	12.7399
1.36	7.44938	15.9123	12.8162
1.38	7.99792	15.7465	12.4938
1.4	9.23843	15.5176	13.1265
1.42	9.36005	16.7924	13.0424
1.44	9.5202	17.4575	13.3246
1.46	9.00523	18.0853	12.698
1.48	9.16591	19.0282	12.5243
1.5	9.58656	17.5435	12.4294
1.52	9.86788	18.7021	12.7348
1.54	9.89733	18.7854	12.6178
1.56	9.1496	18.8244	11.9774
1.58	9.88345	18.6145	11.9973
1.6	10.9052	17.7322	12.9149
1.62	10.0807	18.1314	12.5123
1.64	9.53947	17.6129	14.0983
1.66	10.1589	17.6621	14.2987
1.68	9.90996	16.5277	13.7248
1.7	9.63588	15.1053	13.4024
1.72	9.12974	16.4386	14.1012
1.74	8.94427	16.2248	14.2588
1.76	9.42855	16.8777	14.7129
1.78	8.91657	16.1422	14.8605
1.8	9.03134	15.7275	14.5886
1.82	9.738	14.8121	14.5309
1.84	8.79212	15.2233	13.9565
1.86	9.42454	15.4808	14.382
1.88	9.3276	15.3497	15.6688
1.9	9.43131	15.2937	14.9982
1.92	9.15821	15.4217	14.444
1.94	9.15522	15.8965	13.3743
1.96	8.72089	16.4216	13.596
1.98	8.46916	16.6431	13.263
2	8.63808	16.2917	13.3256
2.02	8.5208	15.3576	12.8591
2.04	8.25716	15.6641	13.8524
2.06	9.37937	15.3921	14.4664
2.08	9.15599	14.7298	13.6808
2.1	9.55319	14.1616	12.3781
2.12	9.09599	13.8758	11.9954
2.14	9.60783	14.7222	12.161
2.16	9.60129	15.5572	11.1194
2.18	9.49093	14.4664	10.8173
2.2	9.99156	14.2804	11.5459
2.22	10.2187	13.8362	11.1982
2.24	10.1783	15.5288	11.0027
2.26	9.85608	15.8159	12.1318
2.28	9.71461	16.0354	11.5001
2.3	10.0561	15.8215	10.6981
2.32	9.99293	15.9448	10.8396
2.34	9.69289	15.238	11.4591
2.36	9.24648	15.4808	10.6991
2.38	8.71558	14.7379	11.1344
2.4	9.51321	15.4352	11.6957
2.42	9.08639	14.6706	11.9584
2.44	8.96191	14.3905	10.7003
2.46	9.48781	14.1542	10.9356
2.48	9.43247	13.7	11.4748
2.5	9.49598	13.5122	11.2415
2.52	9.26477	13.4242	10.7001
2.54	8.77195	13.1606	11.2738
2.56	9.17398	14.0483	11.4143
2.58	9.68405	13.6724	11.742
2.6	9.53608	13.2884	11.4455
2.62	8.75305	12.9807	11.5045
2.64	9.21879	13.4704	11.5987
2.66	9.07002	12.8886	12.0383
2.68	9.43928	13.0584	11.6963
2.7	8.18155	14.2319	12.5527
2.72	8.91058	12.3765	11.8574
2.74	9.83809	12.4309	11.7877
2.76	8.65611	11.4039	11.7998
2.78	8.79666	11.3606	13.7213
2.8	8.24236	11.9057	13.1918
2.82	8.72107	11.9164	12.6218
2.84	9.30683	10.5442	13.5024
2.86	8.99073	10.3837	13.1682
2.88	9.54673	11.3067	13.1085
2.9	8.7966	11.7288	12.5974
2.92	8.96633	12.3095	12.2473
2.94	8.70058	12.684	12.7063
2.96	8.75132	12.6067	12.4914
2.98	8.58192	11.6141	12.6686
3	7.69777	11.577	12.1192
3.02	8.84506	12.2066	11.9173
3.04	8.78968	11.9951	11.1667
3.06	9.03008	11.4982	11.2927
3.08	8.52462	11.861	11.2193
3.1	8.70189	10.5668	11.9695
3.12	8.49532	10.7575	11.1944
3.14	8.39898	9.97174	10.7865
3.16	7.84446	11.3377	11.0705
3.18	7.89985	11.4462	10.679
3.2	7.456	11.1434	10.3146
3.22	7.93865	10.6	11.1703
3.24	7.07645	11.778	10.7342
3.26	7.36256	11.4533	10.9587
3.28	7.71454	11.916	10.7855
3.3	7.79153	11.986	11.0687
3.32	7.69355	11.4884	10.8842
3.34	8.02684	11.9932	10.5658
3.36	7.12758	11.028	10.832
3.38	7.07385	11.4011	10.4264
3.4	6.73406	11.1204	10.7378
3.42	6.00995	11.4202	10.633
3.44	6.57217	11.0167	10.5861
3.46	6.47393	10.5851	10.3555
3.48	6.21557	9.97355	10.1586
3.5	7.00557	10.3161	9.95563
3.52	6.64026	11.5164	10.7447
3.54	6.96215	11.1519	10.1908
3.56	7.56288	11.3318	8.62355
3.58	7.69305	10.6125	9.04729
3.6	7.63852	9.40765	9.41079
3.62	7.10823	9.26311	8.7771
3.64	7.41481	8.45346	8.63284
3.66	7.47202	8.13001	8.89469
3.68	7.58965	8.25944	9.14742
3.7	7.92559	8.34266	10.0633
3.72	7.36454	8.50653	9.47912
3.74	7.83948	8.65106	8.89476
3.76	7.06326	8.28534	8.35267
3.78	7.01413	9.27601	7.715
3.8	7.97391	9.59803	8.71673
3.82	7.79381	9.80177	8.51728
3.84	8.06859	10.4908	8.5045
3.86	6.56853	10.1964	8.62204
3.88	6.70329	10.0688	8.60639
3.9	7.71536	9.89365	8.79465
3.92	7.63065	10.2903	8.74188
3.94	7.38358	10.6128	7.99154
3.96	8.89241	10.4817	8.73192
3.98	8.47824	9.58633	8.20086
4	8.59459	9.14796	8.50649
4.02	8.79456	9.29717	8.095
4.04	8.24402	9.18821	8.49684
4.06	7.6374	9.28229	8.93357
4.08	8.02109	8.44832	8.69786
4.1	8.05318	8.6396	8.7638
4.12	8.18209	8.57279	9.31235
4.14	7.20047	8.44674	9.50488
4.16	6.80839	9.7924	9.06497
4.18	6.31101	9.38756	9.56684
4.2	6.32075	9.47335	8.97864
4.22	5.73311	9.28966	9.01204
4.24	5.99417	9.5682	8.92492
4.26	6.83753	9.57403	8.73875
4.28	6.90724	8.88485	8.81218
4.3	7.20512	9.56196	9.33818
4.32	7.09543	9.34492	9.24332
4.34	7.40015	9.86443	9.53617
4.36	7.59982	9.74472	9.88846
4.38	7.32421	10.1111	8.97842
4.4	6.40713	8.91163	8.83834
4.42	6.09335	9.77471	9.56716
4.44	6.31044	9.69617	9.98723
4.46	6.04023	9.31005	10.1461
4.48	6.55793	9.2193	9.63531
4.5	6.61391	9.13337	9.35237
4.52	6.0391	8.35022	9.90329
4.54	6.26023	8.82026	10.0932
4.56	6.96322	9.24864	10.1043
4.58	6.09799	8.61808	10.6584
4.6	6.54974	9.17752	10.0592
4.62	6.05543	9.0697	10.3426
4.64	6.53122	8.3823	9.96418
4.66	6.6969	7.77192	10.2081
4.68	6.98376	7.82981	10.0567
4.7	6.12131	8.33518	9.64004
4.72	6.2141	7.84682	9.59694
4.74	6.39271	8.37296	9.22377
4.76	6.6425	7.8886	9.52471
4.78	6.49085	8.06464	8.95403
4.8	5.98847	8.20055	9.33382
4.82	6.52553	7.97366	9.22496
4.84	6.18754	7.44247	9.28062
4.86	6.16781	8.29299	9.52981
4.88	6.10021	8.19025	9.34271
4.9	5.67142	8.04457	9.16459
4.92	5.31533	8.58253	8.96299
4.94	6.46556	8.20959	9.49944
4.96	6.28093	7.6889	9.97563
4.98	6.03129	8.29344	10.4789
5	5.92809	8.46517	11.0532
5.02	5.48167	8.60445	10.974
5.04	6.42148	8.28024	10.9813
5.06	6.00451	8.42697	10.3738
5.08	5.94259	8.40652	10.3455
5.1	5.28363	8.30253	9.80486
5.12	5.65897	7.82739	9.92428
5.14	5.59291	8.42958	9.41504
5.16	6.12949	7.82326	9.54728
5.18	5.64962	7.74061	9.51877
5.2	5.71346	7.20318	9.96856
5.22	6.49699	7.29791	9.70081
5.24	7.36853	7.56528	9.82116
5.26	7.04695	6.45913	9.59215
5.28	7.3664	6.83827	8.64165
5.3	7.22939	7.44202	9.01705
5.32	7.42624	7.0126	9.20287
5.34	7.6185	6.50239	8.70612
5.36	7.22941	6.44247	8.82057
5.38	7.81342	6.34953	8.34053
5.4	8.0591	5.76283	7.80303
5.42	8.69036	5.34236	7.92484
5.44	8.12481	6.15564	8.26256
5.46	8.01872	5.96871	7.92997
5.48	7.72935	5.9125	8.5027
5.5	8.15194	5.81225	8.01676
5.52	8.35086	6.35118	7.51642
5.54	7.7463	6.62763	7.32975
5.56	7.48601	7.34933	7.63002
5.58	7.38314	7.86894	6.95452
5.6	6.86881	7.51408	7.08096
5.62	6.41713	7.87725	7.68979
5.64	7.3359	7.56077	7.69805
5.66	6.83782	7.6128	7.72061
5.68	6.8164	6.90225	8.23846
5.7	6.8105	6.55704	8.17713
5.72	6.96335	6.94336	7.33624
5.74	6.82203	6.75095	7.4103
5.76	6.44957	6.63814	7.63051
5.78	6.8433	7.25279	7.72441
5.8	6.19896	7.18967	7.87604
5.82	6.39947	6.72718	7.09326
5.84	5.98	6.65737	7.08799
5.86	5.96091	6.5814	7.80744
5.88	5.53286	6.98528	7.29659
5.9	5.72035	6.53903	7.98878
5.92	6.0201	7.57414	8.5095
5.94	6.36108	7.50296	7.92049
5.96	6.32499	6.7372	8.48453
5.98	6.24755	6.77316	8.26048
6	6.28816	6.11061	8.30642
6.02	6.05208	6.40092	7.50998
6.04	6.11899	6.32206	7.35414
6.06	5.40937	6.7678	8.07655
6.08	5.28926	7.20613	7.26118
6.1	5.20021	6.69699	7.37866
6.12	5.11177	6.8529	7.68228
6.14	4.67489	6.9079	7.93816
6.16	5.03594	6.55261	8.22725
6.18	4.23612	7.69749	7.9527
6.2	4.02727	7.29815	8.26335
6.22	4.92974	7.20543	8.78106
6.24	4.2767	6.40687	8.65274
6.26	5.2211	6.3474	8.28635
6.28	5.20963	6.41686	8.20697
6.3	5.19826	7.07274	7.75033
6.32	5.09667	6.56919	7.26713
6.34	4.91566	6.11887	7.61771
6.36	5.89243	6.73874	7.95762
6.38	6.29237	6.7337	8.7047
6.4	6.57893	6.64403	8.04376
6.42	6.24558	6.81769	8.40539
6.44	5.05921	5.89864	8.35567
6.46	5.66286	5.49945	7.74878
6.48	5.18524	6.21626	7.76817
6.5	5.71068	5.93056	8.73449
6.52	5.87075	6.0187	8.00097
6.54	6.13497	6.63924	7.90827
6.56	6.48641	6.25388	8.15002
6.58	6.47425	6.83373	7.80454
6.6	6.04457	7.31732	8.36362
6.62	6.0641	7.20008	7.55008
6.64	5.84331	6.84061	6.89497
6.66	5.74934	6.86484	6.99221
6.68	6.38948	5.93423	7.33701
6.7	6.48144	5.95015	7.2035
6.72	7.24667	5.31636	7.58062
6.74	7.01167	5.82343	7.72459
6.76	7.08844	5.58905	8.4513
6.78	6.47571	6.23645	8.6473
6.8	6.62082	6.80357	8.56823
6.82	7.24843	6.42769	8.62927
6.84	7.55514	7.08617	8.79535
6.86	6.31612	6.10115	8.87825
6.88	5.95351	5.78776	8.50324
6.9	6.82539	6.26562	8.73866
6.92	6.77511	5.98022	8.80957
6.94	6.33306	5.54449	8.60576
6.96	6.16842	5.79134	8.90455
6.98	6.5809	6.41474	8.68283
7	6.56542	6.17134	9.27793
7.02	6.97203	6.15624	8.79491
7.04	7.13954	6.12731	8.6647
7.06	6.21725	6.38233	8.41395
7.08	6.24135	6.36874	9.1036
7.1	7.10352	6.41711	8.07232
7.12	6.92378	5.98945	7.44382
7.14	7.42465	5.87503	7.79536
7.16	6.99469	5.75554	7.88265
7.18	7.57923	6.0814	7.72473
7.2	7.41348	6.57259	7.81541
7.22	7.52333	5.8899	7.18495
7.24	8.05193	5.75052	7.47264
7.26	8.02495	5.48162	7.7283
7.28	7.42151	5.32742	8.04771
7.3	7.49773	5.25414	7.24981
7.32	7.62578	4.73508	6.96255
7.34	7.87353	5.84683	7.12237
7.36	6.93936	5.0836	7.46906
7.38	7.68426	5.16379	7.25759
7.4	7.56846	5.08554	7.83478
7.42	7.31363	4.97337	7.6809
7.44	7.26749	4.50433	7.00042
7.46	7.07302	5.17569	7.35448
7.48	7.37545	5.09022	7.17147
7.5	6.93189	5.00154	7.32267
7.52	7.54563	5.39359	7.52844
7.54	7.20769	5.34837	8.08092
7.56	7.47104	5.17512	7.49803
7.58	7.29331	5.20599	7.62855
7.6	7.52247	5.03361	7.14665
7.62	7.59541	5.11328	7.90557
7.64	7.94205	5.0333	8.14156
7.66	8.41738	5.17407	8.42721
7.68	7.98966	4.81741	8.14792
7.7	7.75813	4.93519	8.14564
7.72	8.50353	4.64484	8.21599
7.74	7.56972	4.73332	8.31267
7.76	7.94272	5.15348	8.1389
7.78	8.59189	5.57111	7.71299
7.8	8.11658	5.68284	7.4475
7.82	7.77413	5.35471	7.45706
7.84	8.39977	5.00472	7.10355
7.86	7.95948	5.4486	7.2997
7.88	7.89314	4.95051	7.26757
7.9	7.73785	5.1368	7.63584
7.92	7.92494	5.28896	7.7227
7.94	7.77193	5.04835	7.73742
7.96	8.06257	5.26206	6.53167
7.98	8.14894	5.9682	6.83223
8	7.89125	5.87306	6.60745
8.02	7.65376	6.32822	7.13681
8.04	7.80995	6.80064	7.69289
8.06	8.40298	7.56546	7.33012
8.08	7.82569	7.67299	7.81578
8.1	7.73615	7.47293	7.53682
8.12	7.82864	6.91502	7.53676
8.14	7.48904	6.83803	7.4545
8.16	7.75586	7.75904	7.16775
8.18	7.82395	7.88247	6.77401
8.2	7.31112	7.7616	6.71555
8.22	7.17694	6.92233	6.62463
8.24	7.43185	6.83179	7.1765
8.26	6.86606	7.89188	7.28671
8.28	7.17112	8.27568	7.235
8.3	6.57494	7.67873	7.19977
8.32	7.11193	8.01113	7.06672
8.34	6.99081	8.38444	7.60469
8.36	6.78229	7.8986	7.83659
8.38	7.97728	8.09919	7.70453
8.4	7.64802	7.84737	8.10151
8.42	7.31393	7.56017	7.39727
8.44	7.21414	7.68365	7.48682
8.46	7.12223	8.61945	7.36667
8.48	7.30686	8.26034	6.96274
8.5	7.29261	8.57975	7.13194
8.52	7.33449	8.34929	6.3103
8.54	7.04289	8.81455	6.71605
8.56	7.10032	9.00634	6.56591
8.58	7.03061	9.18717	6.70867
8.6	7.51376	8.83944	6.51156
8.62	7.11966	9.45182	6.48761
8.64	7.07027	9.24853	6.21456
8.66	7.49946	9.03226	6.43041
8.68	7.18382	9.21929	6.47824
8.7	7.13389	9.8383	6.594
8.72	7.2342	9.78842	6.69991
8.74	7.48426	9.20977	6.85798
8.76	7.27829	10.2828	6.08702
8.78	7.44704	10.1303	6.76596
8.8	7.41091	10.3584	6.16741
8.82	7.91274	11.3728	6.3105
8.84	8.51781	11.6235	6.4444
8.86	7.84871	11.2452	6.52108
8.88	7.62092	11.3789	6.66285
8.9	7.51901	11.2052	6.00262
8.92	7.5293	11.377	6.06942
8.94	7.56576	10.7167	6.33436
8.96	6.92997	9.96971	7.0314
8.98	7.2128	9.57886	6.37676
9	7.39837	10.2974	5.84882
9.02	7.6174	9.67129	6.2303
9.04	8.04837	9.96413	6.57962
9.06	7.90618	9.45746	6.60198
9.08	7.75695	9.32573	6.25464
9.1	6.8536	9.47721	6.08074
9.12	6.67056	9.70075	6.2399
9.14	6.75496	9.76802	6.30221
9.16	7.03174	9.59717	5.88913
9.18	6.70135	9.00197	5.95336
9.2	6.7144	10.3032	6.92858
9.22	7.02973	9.18063	6.60031
9.24	7.90676	9.65508	6.21564
9.26	6.58351	9.24076	6.51967
9.28	7.05999	9.04622	6.32403
9.3	7.67022	9.516	6.4342
9.32	7.39904	9.06714	6.35314
9.34	7.53784	9.74062	5.77609
9.36	7.54281	9.19139	5.86394
9.38	7.21726	9.6964	5.66137
9.4	6.98618	9.85238	5.31159
9.42	7.16202	9.87633	5.8727
9.44	7.76881	9.67021	5.45021
9.46	7.84589	8.77539	5.63136
9.48	7.66777	8.50895	6.23631
9.5	8.31226	9.16638	6.1715
9.52	7.7278	8.63957	6.13238
9.54	7.84753	8.56818	6.53306
9.56	8.18354	8.69568	6.10869
9.58	8.79749	9.02194	5.91327
9.6	7.78249	8.66798	5.84677
9.62	8.26345	8.22073	6.28295
9.64	7.98985	8.41512	5.81317
9.66	7.75946	8.50353	5.56638
9.68	7.38536	8.43797	5.87313
9.7	7.5736	8.46372	5.63241
9.72	7.34423	7.83281	5.48162
9.74	7.18554	7.74483	5.60354
9.76	7.69434	8.41752	6.09665
9.78	7.34595	8.36218	5.50181
9.8	7.11476	8.78628	5.36442
9.82	7.66811	9.11969	5.19034
9.84	7.80296	8.60119	4.8292
9.86	7.43553	9.07973	5.255
9.88	7.66056	10.0072	5.56278
9.9	7.83026	9.87946	5.20354
9.92	7.86831	9.43963	5.20064
9.94	8.64681	10.0586	5.26957
9.96	8.32715	10.4276	5.04744
9.98	8.29379	10.219	5.59394
10	8.15196	10.2306	5.89
10.02	8.02239	10.6436	5.89176
10.04	7.64249	10.2655	5.63817
10.06	7.81763	9.87361	5.4862
10.08	7.42266	10.2788	5.00888
10.1	7.17715	10.1901	5.30948
10.12	7.00121	10.0324	5.29246
10.14	6.96702	9.93338	4.86277
10.16	6.66722	10.0666	5.20942
10.18	7.0615	10.0677	5.39518
10.2	7.07835	9.6561	5.31656
10.22	7.5031	8.81965	5.41199
10.24	7.83433	9.09352	4.72585
10.26	7.73027	8.99337	5.33137
10.28	7.54481	9.20492	4.68629
10.3	7.11403	9.13373	5.1223
10.32	7.71399	9.42725	5.40026
10.34	6.82977	9.50396	6.03896
10.36	7.7495	9.12612	5.50723
10.38	7.3467	9.63586	5.54411
10.4	7.57943	8.64801	5.68208
10.42	7.75511	8.7907	5.67711
10.44	6.89334	9.10313	5.77419
10.46	7.09403	8.4814	5.43509
10.48	6.99158	8.64365	5.11822
10.5	7.63341	8.31437	5.90573
10.52	8.6587	8.86923	5.78994
10.54	7.26402	8.48141	6.4665
10.56	7.43573	8.18091	6.3214
10.58	7.77927	8.12486	5.75081
10.6	7.38093	8.03847	5.98948
10.62	7.45646	7.34205	6.31998
10.64	6.78662	8.17617	6.26149
10.66	7.11166	8.39218	6.02467
10.68	7.01398	8.68755	6.31925
10.7	6.84871	8.81049	6.27667
10.72	7.41648	8.47051	5.79596
10.74	7.18109	8.50618	6.20093
10.76	7.13423	8.73318	6.26272
10.78	6.74838	9.0428	5.55898
10.8	7.3648	8.71711	6.05655
10.82	7.16109	9.17862	5.81449
10.84	7.33112	9.1474	6.2294
10.86	6.9151	9.44197	6.26056
10.88	6.48739	8.87194	6.55085
10.9	6.14578	8.77483	6.28277
10.92	6.98505	8.00148	6.62249
10.94	6.13073	7.09317	6.82708
10.96	7.02592	7.9258	6.52144
10.98	7.04399	8.13088	7.19259
11	6.65929	7.79248	6.97108
11.02	6.1189	8.29906	6.59987
11.04	5.7941	7.8121	6.67053
11.06	6.27316	8.6453	6.50207
11.08	5.69311	7.84835	7.1169
11.1	6.10542	7.78246	7.20242
11.12	6.03368	8.14843	7.24245
11.14	6.2175	7.9164	7.72025
11.16	6.13427	7.95279	7.394
11.18	6.32791	8.87328	7.6726
11.2	6.26676	7.68101	7.66646
11.22	6.25882	7.62333	8.02294
11.24	7.06128	7.99822	7.46863
11.26	6.85423	7.53999	6.98211
11.28	6.77198	7.96414	6.59285
11.3	6.56585	8.08302	7.3267
11.32	6.15128	7.67233	6.47517
11.34	6.42479	8.2555	6.86162
11.36	6.68705	7.62982	6.99365
11.38	6.73623	7.53501	7.68941
11.4	7.13399	8.65043	7.53284
11.42	7.30916	8.65062	8.25497
11.44	7.09131	8.24364	8.06464
11.46	7.00569	8.1824	8.09015
11.48	6.97906	7.51823	7.83065
11.5	6.79648	7.61969	8.54692
11.52	7.53854	6.62915	7.90493
11.54	7.71523	6.58419	8.08686
11.56	7.82802	7.24382	8.53569
11.58	8.13074	7.46387	8.72849
11.6	8.23024	7.33362	8.11218
11.62	7.87715	7.50966	8.18086
11.64	8.26433	7.8832	8.07451
11.66	7.97938	7.50989	7.39926
11.68	7.5602	7.9459	7.45297
11.7	7.49338	7.42789	7.26166
11.72	7.48631	7.32128	6.39529
11.74	7.22622	7.59752	6.68264
11.76	6.7372	7.80741	6.43184
11.78	6.16729	8.38038	6.91078
11.8	6.6345	8.4858	6.71714
11.82	6.39899	8.54059	7.01361
11.84	7.34873	7.68236	7.27621
11.86	7.18784	7.22238	6.79816
11.88	7.12698	7.24057	7.22989
11.9	7.11901	7.59034	6.29865
11.92	6.52425	7.39189	7.02569
11.94	6.27078	7.35466	6.554
11.96	6.21706	7.25629	6.99661
11.98	6.93941	7.5855	6.83335
12	7.12534	7.77352	6.85266
12.02	7.21265	7.39389	6.41638
12.04	6.91599	7.59559	6.35879
12.06	7.70201	7.30893	6.76543
12.08	7.05179	8.21442	6.54108
12.1	8.15886	7.98834	7.62943
12.12	7.02984	8.44771	7.19423
12.14	7.10324	8.67719	6.78788
12.16	7.80545	8.8236	7.09786
12.18	8.16617	8.22562	6.17138
12.2	8.028	8.62	6.15868
12.22	8.00372	8.17171	6.01205
12.24	7.65246	8.66522	6.40903
12.26	7.83915	7.76249	6.41123
12.28	8.3055	7.60307	5.86207
12.3	8.08304	7.26229	5.70009
12.32	7.52505	7.80008	6.03982
12.34	7.64246	8.34908	5.3105
12.36	7.22518	9.48266	5.95667
12.38	7.56582	8.92077	5.55497
12.4	7.86295	9.07499	5.45232
12.42	7.31252	9.34947	4.57371
12.44	7.01444	8.04606	4.12951
12.46	6.79525	7.65827	4.70808
12.48	7.1827	7.72057	5.0352
12.5	7.23222	7.5478	4.77387
12.52	6.77224	7.61242	4.95845
12.54	7.30271	8.54246	5.33696
12.56	7.2317	8.27288	5.2988
12.58	7.04974	8.13998	5.72968
12.6	7.28935	7.96851	5.74952
12.62	6.74896	8.42346	5.7147
12.64	6.59551	8.26539	5.15274
12.66	6.94487	8.02873	6.1984
12.68	6.55754	8.48768	5.88736
12.7	6.34077	8.29338	6.05747
12.72	6.64868	7.93084	5.71566
12.74	7.26075	8.13393	5.04543
12.76	6.9902	8.34127	4.87743
12.78	7.13795	8.43284	4.5272
12.8	7.32594	7.75836	4.7578
12.82	6.7377	7.32042	4.80441
12.84	6.45697	8.05957	5.42985
12.86	6.92902	8.32165	5.93129
12.88	6.39895	8.79182	5.71937
12.9	6.34505	8.32106	5.54611
12.92	6.01062	8.26824	5.6799
12.94	6.46416	8.41395	4.9729
12.96	6.62961	8.52646	4.51034
12.98	6.95581	8.08208	4.33324
13	6.78809	7.7082	4.44079
13.02	6.56455	6.85388	4.56328
13.04	6.84688	7.30658	4.50092
13.06	6.84188	7.92604	3.77918
13.08	6.60696	7.77312	3.77628
13.1	6.65423	8.09184	3.62082
13.12	6.56895	7.67461	3.89109
13.14	6.44099	7.73011	3.49588
13.16	6.91298	7.26513	3.61606
13.18	6.51299	8.26562	3.8767
13.2	5.70006	8.0092	3.64029
13.22	6.09702	7.89801	3.73762
13.24	6.11284	7.05206	3.38559
13.26	6.47016	6.63434	3.66737
13.28	7.11316	6.21517	3.23484
13.3	6.51163	6.76673	2.84693
13.32	6.77465	6.67865	3.0799
13.34	7.11071	6.37691	3.63045
13.36	7.68431	7.13379	3.63175
13.38	6.78144	6.88205	3.67734
13.4	6.9377	7.19255	3.44096
13.42	7.82111	6.76311	3.44322
13.44	7.20453	6.25031	3.26895
13.46	7.25587	7.67087	2.74884
13.48	7.86295	7.58536	2.50941
13.5	7.59393	7.14713	2.73422
13.52	7.18867	6.51153	3.37013
13.54	7.34875	6.44368	3.342
13.56	7.37401	6.40719	3.50395
13.58	6.62658	5.99752	2.95383
13.6	6.78608	6.249	2.67349
13.62	6.3864	6.14866	3.26784
13.64	6.88355	5.49245	2.91213
13.66	6.09969	5.60344	3.23167
13.68	6.2966	5.08643	3.08777
13.7	6.50182	5.50502	3.27992
13.72	6.56993	5.42348	3.00443
13.74	6.80016	4.95713	3.59788
13.76	7.39084	4.57594	4.16603
13.78	7.08007	4.18645	3.58099
13.8	7.26026	4.60251	3.55363
13.82	7.05991	5.13829	3.73514
13.84	7.42334	4.65477	3.24303
13.86	7.30218	5.24218	3.34027
13.88	7.39538	5.00379	3.06472
13.9	7.2902	4.97164	2.33759
13.92	7.2515	5.13878	1.94614
13.94	6.95546	4.9892	2.16232
13.96	7.93277	5.32175	1.62596
13.98	7.37153	5.69078	1.69653
14	7.32776	5.43218	2.45335
14.02	7.49585	5.56341	3.13329
14.04	7.01106	5.48466	3.26437
14.06	6.23793	5.81656	3.58353
14.08	6.96107	5.31805	3.58762
14.1	7.2553	5.02723	3.66422
14.12	7.1709	4.82234	3.73441
14.14	7.5186	5.23222	4.34144
14.16	6.813	6.05327	4.28573
14.18	6.53527	5.97093	3.64548
14.2	6.5481	4.78131	3.40442
14.22	6.71913	4.60555	3.35847
14.24	7.08079	4.81961	3.95469
14.26	7.46538	5.04247	3.17244
14.28	7.44534	4.91184	3.41877
14.3	6.36514	5.27254	3.75321
14.32	7.13833	4.67325	3.27763
14.34	6.89301	4.60149	3.51162
14.36	6.98269	5.02333	3.46073
14.38	6.11862	4.56265	4.24723
14.4	6.57424	4.45656	3.42928
14.42	6.29793	3.95611	3.86265
14.44	6.18494	4.28568	4.01596
14.46	5.98705	4.91276	3.96165
14.48	6.76338	4.66016	4.51408
14.5	6.7771	5.40246	4.15438
14.52	5.93284	5.16685	3.72475
14.54	6.15821	4.6797	4.40017
14.56	5.7082	4.55748	4.38446
14.58	5.212	4.87166	4.1753
14.6	5.62468	4.88182	4.26462
14.62	5.38185	4.58209	4.5366
14.64	5.93559	4.88284	4.05198
14.66	5.6213	4.67077	4.48937
14.68	6.02892	5.08256	4.52205
14.7	6.16407	4.88007	5.36598
14.72	5.80229	4.64088	5.23371
14.74	5.85129	4.60141	4.54817
14.76	4.84842	4.81844	4.70315
14.78	5.37288	4.81236	5.03082
14.8	6.03319	4.60724	5.56195
14.82	5.63207	4.17416	5.03701
14.84	5.97455	4.15932	5.55662
14.86	6.06782	4.81935	4.97482
14.88	6.33097	4.78686	5.1418
14.9	6.55834	4.95095	4.53924
14.92	6.37854	4.62425	4.79247
14.94	6.77572	5.00376	4.40983
14.96	6.2584	4.7712	4.61885
14.98	6.11412	5.14529	4.42515
15	5.97674	5.13629	5.04998
15.02	5.82283	5.01567	4.55086
15.04	5.46407	5.06085	4.04463
15.06	5.46405	4.94494	4.19468
15.08	5.33945	5.22417	4.62759
15.1	5.48595	4.95817	4.72681
15.12	5.59164	5.06012	5.17199
15.14	6.06715	5.1788	4.9085
15.16	5.48764	5.36612	4.70943
15.18	5.41176	5.54493	5.02346
15.2	5.7336	5.5946	5.31131
15.22	6.14295	5.54875	5.67925
15.24	5.56713	6.53894	5.03828
15.26	5.57584	5.46265	5.38478
15.28	5.93453	5.66529	4.97712
15.3	6.42546	5.8383	4.79506
15.32	5.77536	5.95008	5.18889
15.34	5.18492	5.62702	5.35653
15.36	5.75345	5.79105	5.09954
15.38	5.54113	6.07179	5.34018
15.4	5.8347	5.78435	5.02036
15.42	5.53356	5.70151	5.24271
15.44	5.39366	6.09092	5.55393
15.46	6.53349	6.00837	5.53881
15.48	6.24384	6.29541	5.0828
15.5	5.78775	5.87451	5.47181
15.52	5.16928	5.55785	5.0972
15.54	5.74107	6.29071	5.16488
15.56	5.34671	5.76544	5.5003
15.58	5.23803	6.78663	5.38897
15.6	5.3565	6.55251	5.54832
15.62	5.75336	5.85082	5.09705
15.64	5.847	6.80208	5.27412
15.66	5.86021	6.38827	5.08216
15.68	5.36914	6.29769	5.48416
15.7	4.82371	6.30379	5.00537
15.72	5.29987	6.63478	5.03639
15.74	4.69099	6.6807	4.98045
15.76	4.4428	6.69457	4.60572
15.78	4.97877	6.47459	5.33269
15.8	4.12071	6.11353	5.50495
15.82	5.16507	6.10589	5.71918
15.84	4.79366	6.60152	5.1139
15.86	4.82741	5.77805	5.284
15.88	4.87995	6.15218	5.09797
15.9	4.94394	6.3712	4.42298
15.92	4.80131	6.5862	4.2225
15.94	4.22579	6.90656	4.92689
15.96	4.45026	6.81951	5.09148
15.98	5.00047	5.8183	5.05332
16	5.68747	6.07664	5.37127
16.02	5.61058	6.67204	5.30803
16.04	5.65214	6.67199	4.8282
16.06	6.12515	6.03799	4.77917
16.08	5.25781	6.04108	4.722
16.1	5.43533	6.07182	5.05636
16.12	5.51136	5.35067	4.52093
16.14	5.04034	5.57462	4.53575
16.16	5.04822	5.70275	4.58018
16.18	5.3892	5.88542	4.78542
16.2	5.36431	6.25115	5.4192
16.22	5.01372	5.83467	5.34408
16.24	5.12885	6.05295	5.534
16.26	5.35131	6.3287	5.5165
16.28	5.08104	6.64646	5.17325
16.3	4.97376	6.4733	5.32929
16.32	5.11347	6.12735	5.53502
16.34	4.85314	5.82632	5.22138
16.36	4.88419	5.85275	4.89369
16.38	4.65558	5.63095	5.57953
16.4	4.92434	6.34612	5.24072
16.42	4.87872	5.78984	5.85385
16.44	4.79603	6.36303	5.17853
16.46	4.89746	5.78822	5.70685
16.48	5.03283	5.70957	5.45489
16.5	5.78687	5.36477	5.75712
16.52	5.53064	6.36776	5.23922
16.54	5.27701	6.72103	5.23748
16.56	5.36162	6.28282	5.23263
16.58	5.42027	6.21765	4.92368
16.6	5.5974	5.811	5.16797
16.62	6.05467	6.46537	5.84765
16.64	5.35123	6.37594	5.80166
16.66	5.85655	6.24987	5.40514
16.68	5.81014	5.68412	6.07799
16.7	5.88766	5.69131	5.71679
16.72	6.06533	6.52535	6.0705
16.74	6.04024	5.61922	5.80838
16.76	5.81266	5.8212	6.23088
16.78	5.78222	5.63327	5.91121
16.8	5.2911	5.3972	5.46673
16.82	4.61759	5.85298	5.1373
16.84	4.94172	6.19361	4.85516
16.86	5.21835	5.75027	5.02507
16.88	5.22081	5.86864	5.1688
16.9	6.31757	5.78496	5.15143
16.92	5.9948	5.62068	5.44154
16.94	6.08187	6.01326	5.31687
16.96	6.38443	6.0468	6.15771
16.98	6.0632	6.14005	6.23475
17	6.41856	6.35702	5.79257
17.02	5.87743	6.38874	5.30918
17.04	6.0888	5.92526	5.50335
17.06	5.93758	5.29584	5.3132
17.08	6.02509	5.22592	5.26765
17.1	6.50751	5.82534	5.29951
17.12	6.75639	5.52046	5.32199
17.14	6.39712	5.82729	4.61238
17.16	6.11666	5.71112	5.16184
17.18	6.21452	6.69476	4.48804
17.2	6.1639	6.21033	4.79097
17.22	6.39787	6.68308	4.47367
17.24	5.95006	6.82261	4.57415
17.26	5.34689	6.82253	5.49886
17.28	5.57192	7.2685	5.42888
17.3	6.24773	6.91408	5.78531
17.32	6.854	6.56297	5.64499
17.34	6.74327	6.44465	5.88571
17.36	7.26678	6.89598	5.55132
17.38	7.15826	6.91892	4.79238
17.4	7.1151	7.32175	5.03101
17.42	6.74909	6.57294	5.1844
17.44	6.51008	6.59895	5.07968
17.46	6.63674	6.34755	5.49396
17.48	7.12637	7.13392	5.22988
17.5	7.22183	7.11209	4.69662
17.52	7.03103	7.46649	4.75903
17.54	7.02495	7.22719	4.5948
17.56	7.23165	7.57874	4.53798
17.58	6.6319	6.6131	4.25761
17.6	6.95365	6.567	4.01394
17.62	6.78741	6.39558	3.95191
17.64	6.4982	6.03862	3.83151
17.66	7.14853	6.3838	4.41568
17.68	6.54733	5.74746	4.49996
17.7	6.44215	5.90716	4.40919
17.72	6.33586	5.91559	4.46318
17.74	6.81765	5.91951	4.83536
17.76	6.33528	5.74422	5.29731
17.78	6.24418	6.04322	5.55227
17.8	5.78344	6.45017	6.1383
17.82	5.87684	6.46646	5.70655
17.84	5.76754	6.78892	5.50279
17.86	5.57857	6.4768	5.88669
17.88	6.0903	6.44686	5.38305
17.9	5.70714	6.42601	5.13766
17.92	5.15359	5.94545	5.24925
17.94	5.76686	6.35624	5.34351
17.96	5.80977	6.60117	4.4368
17.98	5.75352	5.85329	5.04805
18	5.80308	5.37082	4.94624
18.02	5.76541	5.25453	4.69659
18.04	5.23771	5.08608	4.33859
18.06	5.1899	5.08596	4.86786
18.08	5.1486	4.5447	4.48468
18.1	5.64852	4.65134	4.42239
18.12	5.51919	4.31533	4.94803
18.14	5.40638	4.02091	4.80047
18.16	6.09929	5.30978	5.84725
18.18	6.37603	5.16158	5.95867
18.2	5.81499	5.11817	4.67072
18.22	6.1043	4.79996	5.66203
18.24	5.83359	5.48923	4.57423
18.26	5.59442	5.80691	5.02161
18.28	5.65345	5.86079	4.94334
18.3	5.75356	5.82052	4.84028
18.32	6.27715	6.09154	4.61004
18.34	6.63512	6.17442	4.19906
18.36	6.34067	6.79296	4.78457
18.38	6.30121	6.15645	4.09242
18.4	6.117	5.97367	4.41395
18.42	6.48758	6.4718	4.44401
18.44	6.59636	5.71674	4.64088
18.46	6.6042	6.15803	4.1681
18.48	7.33931	5.46502	3.83431
18.5	7.14865	6.15374	3.91046
18.52	6.25875	6.48331	4.24409
18.54	6.61564	6.49411	4.47846
18.56	6.05656	6.42735	3.99828
18.58	6.13065	6.91523	4.29605
18.6	6.13765	6.54839	3.56792
18.62	5.99675	6.22958	3.21581
18.64	6.02996	6.07747	2.73428
18.66	6.54846	5.48393	3.54181
18.68	6.59469	5.79493	3.07567
18.7	6.36676	5.70236	2.43889
18.72	6.1355	5.58877	2.61686
18.74	6.56172	5.85708	2.92774
18.76	5.48554	6.34234	2.46547
18.78	4.78553	6.39036	2.77583
18.8	5.12885	6.33619	3.01132
18.82	5.04169	6.0517	2.2311
18.84	5.1017	6.16963	2.69851
18.86	5.33598	5.82091	2.67438
18.88	5.31372	6.72452	2.48482
18.9	5.79576	6.15223	2.31396
18.92	5.76264	5.68954	2.52939
18.94	4.96709	7.08549	3.08998
18.96	5.19471	7.73795	3.71068
18.98	5.75284	7.91418	3.47424
19	4.88581	7.50081	3.63095
19.02	5.20197	7.59879	3.50948
19.04	5.32501	7.69091	3.25721
19.06	5.90019	7.52871	3.34763
19.08	5.96597	6.71204	2.84099
19.1	5.28955	7.1218	3.95973
19.12	6.12963	7.37772	3.45887
19.14	6.86375	7.2919	4.08446
19.16	5.75514	7.54119	3.88684
19.18	5.55459	7.74179	4.41018
19.2	6.19703	8.43455	5.18986
19.22	6.46946	8.93462	4.58022
19.24	5.65745	7.55817	4.74865
19.26	5.61146	7.07986	4.64807
19.28	5.59828	7.1617	4.09568
19.3	5.72457	6.86451	3.81906
19.32	6.14009	6.66695	3.16909
19.34	5.4831	6.96367	3.45346
19.36	5.11421	6.87518	3.64058
19.38	5.28384	7.12098	3.8727
19.4	5.37069	7.52318	3.4401
19.42	5.04502	7.97212	4.41347
19.44	4.9505	8.18355	4.3708
19.46	5.31646	8.02656	4.40814
19.48	4.9818	8.15507	4.03479
19.5	4.87187	8.60512	3.89054
19.52	4.40747	8.50727	3.81733
19.54	4.61041	8.96532	4.16394
19.56	4.59164	7.83207	4.17368
19.58	4.73622	8.08805	3.86597
19.6	3.69906	8.16057	3.66965
19.62	4.20942	7.42588	3.46386
19.64	5.17329	8.19275	3.94626
19.66	4.67951	7.89892	3.73922
19.68	3.88	7.78672	4.46236
19.7	4.70973	7.85762	4.39391
19.72	3.82004	8.0115	4.83692
19.74	4.14116	8.12807	5.22009
19.76	4.37206	7.89793	5.29835
19.78	5.01932	7.20729	5.41871
19.8	4.93214	7.43014	5.34438
19.82	4.81077	7.51015	4.78417
19.84	4.91463	6.75339	5.07727
19.86	4.61296	6.78782	4.4333
19.88	4.61523	6.7098	5.02965
19.9	4.24912	6.74717	5.00089
19.92	3.65833	7.24053	5.2301
19.94	4.64801	6.62627	4.81013
19.96	4.64105	6.11077	4.56723
19.98	4.87037	5.9126	4.71821
20	4.3846	6.1961	4.35856
20.02	3.89169	6.6127	4.25439
20.04	4.6674	7.03748	4.91443
20.06	4.08031	7.20886	5.14727
20.08	4.88216	6.85112	5.73095
20.1	5.31394	6.4667	5.27875
20.12	5.18109	6.94619	4.88833
20.14	4.74353	6.55689	5.13189
20.16	4.95804	7.01257	5.4995
20.18	4.71566	7.42716	5.49787
20.2	4.29368	7.36052	4.45921
20.22	5.05669	7.5685	4.2584
20.24	5.44433	6.9221	4.26453
20.26	5.44237	7.48027	4.96644
20.28	5.01306	7.11239	5.16409
20.3	5.2583	6.71582	4.66773
20.32	5.01585	6.43246	4.23488
20.34	5.21243	6.5533	4.40076
20.36	5.85645	6.38774	4.40779
20.38	4.91752	5.69286	3.86865
20.4	5.59682	5.03643	4.3215
20.42	5.56756	5.54047	4.17651
20.44	5.83876	5.32199	4.97386
20.46	5.58678	4.92305	5.10467
20.48	5.86735	5.62336	4.85393
20.5	6.16368	4.94983	4.85923
20.52	6.41177	6.20467	5.57973
20.54	6.8858	5.45372	4.49657
20.56	7.69987	6.1547	4.98505
20.58	6.27614	6.31468	4.84699
20.6	7.31753	6.48001	4.04818
20.62	6.6249	6.74073	3.9375
20.64	6.96953	7.33884	3.96368
20.66	7.58511	6.67916	4.01052
20.68	7.04099	6.1339	4.07036
20.7	7.08505	6.24849	3.7787
20.72	6.77935	6.45096	4.18613
20.74	7.34633	6.12066	4.71446
20.76	7.68526	5.35119	4.21725
20.78	7.92544	5.37895	4.46979
20.8	7.73395	5.40363	4.46872
20.82	7.59651	5.2341	3.47762
20.84	7.82998	4.921	3.42402
20.86	8.32535	5.05237	3.59449
20.88	7.14753	5.59144	4.19723
20.9	7.15601	4.93487	4.06322
20.92	7.62073	5.24562	3.85033
20.94	6.81343	4.64504	3.66394
20.96	6.51533	4.86457	3.5633
20.98	6.53243	5.08529	3.17243
21	6.10126	5.1011	3.00727
21.02	7.29339	5.81083	3.59406
21.04	6.5502	5.31545	3.31205
21.06	6.25174	5.41859	3.08486
21.08	7.00022	5.34362	3.26042
21.1	7.32323	5.2845	3.34159
21.12	7.33038	5.66181	2.73542
21.14	6.87064	5.69041	2.91801
21.16	7.15768	5.73383	2.95424
21.18	7.0568	5.75884	2.60362
21.2	6.80098	5.79788	2.0297
21.22	6.70811	6.47834	2.55557
21.24	6.5959	6.10695	2.37423
21.26	6.91628	6.07847	2.88545
21.28	6.71811	6.35823	2.63579
21.3	6.50273	6.20276	2.94013
21.32	6.92869	6.09302	2.48526
21.34	6.69148	6.36095	2.71904
21.36	7.0168	6.23925	2.92647
21.38	6.73605	5.89009	2.29359
21.4	7.02347	6.45096	3.07008
21.42	7.09584	6.33364	2.51108
21.44	7.01611	6.37182	2.91869
21.46	6.55127	6.77226	2.41821
21.48	7.09582	7.1156	2.90927
21.5	6.66251	6.76775	3.4057
21.52	6.57112	6.57408	3.83171
21.54	6.33178	6.24191	2.89359
21.56	6.72732	6.22823	3.10211
21.58	6.21891	5.99226	3.31599
21.6	6.53665	5.42802	3.57316
21.62	6.61095	6.09716	3.45442
21.64	6.686	5.60605	2.68571
21.66	7.20109	5.48864	3.21293
21.68	6.39851	5.91539	3.75428
21.7	6.3801	5.84134	2.92969
21.72	6.48603	5.46333	3.27317
21.74	7.22444	5.30584	2.82472
21.76	7.40106	5.34695	3.02199
21.78	6.653	6.04991	3.1251
21.8	6.36659	6.54652	3.48194
21.82	7.42975	6.31168	3.17714
21.84	6.85131	6.0962	3.14314
21.86	6.30228	6.44852	2.80664
21.88	6.13873	6.69859	3.00564
21.9	7.01228	6.07677	3.29581
21.92	7.26435	6.84728	3.43918
21.94	7.3736	6.32022	3.21926
21.96	7.13941	7.04196	3.51606
21.98	7.17649	5.92612	3.54023
22	7.02778	5.93833	4.89055
22.02	7.44609	5.5382	4.08453
22.04	7.42837	5.4641	3.64142
22.06	7.27909	5.07189	3.3131
22.08	7.48226	5.64854	3.13126
22.1	6.88933	6.18015	3.2991
22.12	7.07657	6.53548	3.37397
22.14	5.95723	6.6415	3.30974
22.16	6.23594	6.2332	3.09983
22.18	6.92092	6.55914	3.73258
22.2	6.49371	5.60571	4.0299
22.22	5.99848	6.1409	3.45217
22.24	5.62395	6.7886	3.86419
22.26	6.15648	6.98136	3.60314
22.28	6.56636	7.63496	3.92884
22.3	6.25004	7.69678	3.82299
22.32	6.61412	7.84756	4.02953
22.34	6.90764	7.70893	3.88311
22.36	7.77721	7.80017	3.78905
22.38	7.50323	8.06811	3.3791
22.4	7.58664	7.43411	4.40195
22.42	7.27511	7.53482	4.22803
22.44	7.45903	7.69914	4.79855
22.46	7.95633	8.21079	4.99783
22.48	7.62142	8.16837	4.15174
22.5	7.69584	7.9806	4.45006
22.52	7.19627	7.8409	4.58358
22.54	7.42546	7.47455	4.76194
22.56	7.75099	7.30131	4.62927
22.58	7.31694	7.14243	4.28356
22.6	6.50538	6.82399	4.47089
22.62	6.94443	7.35333	4.30667
22.64	6.60214	6.66588	4.11695
22.66	6.20978	6.84079	4.06806
22.68	6.58325	6.89632	4.21027
22.7	6.3144	6.82924	3.95968
22.72	6.25238	6.84216	3.97134
22.74	6.51246	6.41652	3.70932
22.76	6.85102	6.2293	4.09669
22.78	6.85394	6.8785	4.38976
22.8	6.73511	6.10189	4.4057
22.82	7.14724	5.8779	4.09853
22.84	6.85276	5.45591	4.32866
22.86	6.77911	6.12886	4.33113
22.88	7.07644	5.74619	4.80598
22.9	6.77204	5.50913	4.01536
22.92	6.90108	4.9805	3.18724
22.94	6.37038	5.26289	3.13149
22.96	6.95293	5.99171	2.99835
22.98	6.85618	5.76175	3.37399
23	6.6898	6.53443	3.11003
23.02	6.87086	6.14057	3.75908
23.04	6.69004	6.28015	2.53396
23.06	6.56815	6.21772	2.97298
23.08	6.89586	6.20225	3.12602
23.1	7.04162	6.58496	3.87131
23.12	7.0019	6.49186	3.38639
23.14	7.02025	6.34095	4.23635
23.16	6.58782	6.48098	4.22029
23.18	6.74224	6.26431	4.39174
23.2	6.55027	6.1014	4.73167
23.22	6.37404	6.11109	4.46058
23.24	6.82429	6.41675	4.4905
23.26	6.8298	5.7162	4.47632
23.28	6.54931	5.66651	4.79585
23.3	7.25675	5.46379	4.78443
23.32	6.70417	4.88003	4.30889
23.34	6.87243	4.35674	5.50549
23.36	6.31197	4.54279	5.80656
23.38	6.13956	4.33854	5.2699
23.4	5.8883	3.78717	5.06032
23.42	5.71459	3.97378	5.44997
23.44	5.78756	4.76085	5.93357
23.46	5.60917	4.5914	5.61164
23.48	6.0874	4.88777	5.27523
23.5	5.75156	5.16771	5.3713
23.52	5.75062	5.32107	5.5235
23.54	6.10116	5.58935	5.52867
23.56	6.29098	5.69714	5.26415
23.58	5.91599	5.08387	5.63148
23.6	5.67578	4.52565	5.39581
23.62	5.85601	4.8176	5.15105
23.64	6.21711	4.73661	5.20654
23.66	6.09098	4.91579	4.27551
23.68	6.2355	4.23407	3.66451
23.7	5.55989	4.15132	3.93983
23.72	5.03748	4.86663	4.0965
23.74	5.31625	5.18968	4.56747
23.76	4.6675	4.92039	3.99243
23.78	5.22052	5.26638	4.07981
23.8	4.7081	4.7931	4.36233
23.82	5.07598	5.14982	4.16366
23.84	5.03421	4.79253	4.00681
23.86	5.09333	4.84934	3.45524
23.88	5.26005	5.61853	3.75315
23.9	4.65932	5.70825	3.75465
23.92	5.0397	5.9092	3.27352
23.94	4.9985	5.73691	3.5429
23.96	5.99281	5.75013	3.58745
23.98	5.27062	5.95891	4.15184
24	6.06893	5.92401	3.99122
24.02	5.54988	6.05446	3.82145
24.04	6.1739	5.99587	4.18279
24.06	6.32377	5.99751	3.99175
24.08	5.824	4.97599	3.93487
24.1	5.82865	4.81328	3.69228
24.12	5.26177	5.07391	3.86417
24.14	5.42322	5.29415	3.94458
24.16	4.54485	4.99045	3.83831
24.18	4.36319	5.2484	3.66184
24.2	4.7235	4.54725	3.54743
24.22	4.47468	4.67808	4.47445
24.24	4.48543	4.96731	4.09027
24.26	4.81874	4.79229	3.50317
24.28	5.65813	4.82576	3.84305
24.3	5.37392	5.3605	3.80468
24.32	5.28695	5.84503	3.76201
24.34	4.91267	5.44787	3.97175
24.36	5.21792	5.46883	4.08498
24.38	5.73628	5.16065	3.95385
24.4	5.43752	5.30317	3.92954
24.42	5.79503	5.20912	4.05789
24.44	5.57753	5.15391	3.69032
24.46	5.72444	5.43765	3.34012
24.48	5.26906	5.3101	3.68194
24.5	5.87525	5.04544	4.03075
24.52	5.81757	5.50831	3.46313
24.54	5.18853	5.76449	3.74172
24.56	5.3743	6.05398	3.81219
24.58	5.58495	6.23676	3.92438
24.6	5.28141	6.33387	3.95285
24.62	5.66007	6.28905	3.68543
24.64	5.60177	6.21017	3.36613
24.66	5.59284	5.96071	3.8595
24.68	5.25253	5.22803	4.13132
24.7	5.72035	4.86849	3.76675
24.72	5.89083	5.87891	4.235
24.74	5.62195	5.62228	4.25119
24.76	5.54622	5.64882	5.03467
24.78	5.87859	6.25261	3.56726
24.8	5.73335	5.5417	4.22366
24.82	6.26895	4.93136	4.24469
24.84	6.39797	5.43848	4.14859
24.86	6.44838	5.24451	4.26657
24.88	6.20663	5.57538	4.58046
24.9	6.09318	5.79895	4.49081
24.92	6.4785	5.90033	4.59055
24.94	6.25446	6.08821	4.57081
24.96	7.01734	5.15733	4.67392
24.98	6.52852	5.38783	4.28365
25	6.55906	5.80721	4.88412
25.02	6.31823	5.86537	4.78188
25.04	5.92958	5.07932	4.55713
25.06	6.33061	5.45658	4.27627
25.08	6.76841	5.2232	4.68703
25.1	5.8536	5.32044	4.11474
25.12	5.79608	5.14631	4.56189
25.14	6.07862	5.14526	4.37739
25.16	6.34084	4.99738	4.79841
25.18	6.98393	5.01782	4.80261
25.2	6.85465	5.82291	4.42285
25.22	6.81032	5.99982	4.85586
25.24	6.82042	5.43623	4.67668
25.26	6.73806	5.92797	4.18298
25.28	6.86513	5.38844	4.95699
25.3	6.92555	5.80868	4.35842
25.32	6.79226	5.68676	4.71821
25.34	7.15082	6.11506	4.6397
25.36	7.22199	5.74913	5.14869
25.38	7.0233	5.45163	5.47474
25.4	6.95934	6.29365	4.95904
25.42	7.537	5.73673	5.67192
25.44	7.71735	5.94156	5.54158
25.46	7.7884	6.63557	6.0029
25.48	8.38309	6.29899	5.99098
25.5	8.05569	6.32362	6.00314
25.52	6.8083	6.12683	6.22355
25.54	6.77024	6.74664	6.6513
25.56	6.62794	7.17787	6.1558
25.58	6.75144	6.9972	5.65883
25.6	6.89251	7.16594	5.48337
25.62	6.55631	7.25673	5.19471
25.64	6.64581	7.04663	4.48975
25.66	6.54123	6.63064	5.04978
25.68	6.76627	6.31404	5.56281
25.7	6.21296	6.22016	5.28744
25.72	7.04754	6.33395	5.25633
25.74	7.20659	6.41331	5.33512
25.76	6.54073	6.21584	5.96131
25.78	5.91679	6.26854	4.79463
25.8	6.05135	6.44452	5.61738
25.82	5.72465	6.00063	5.04068
25.84	6.23983	5.89223	5.00189
25.86	6.64571	5.84399	4.81948
25.88	6.20628	6.36249	4.71467
25.9	6.18333	6.9154	4.45583
25.92	6.43344	7.23887	4.80683
25.94	6.2039	6.95341	5.24985
25.96	6.19025	6.74026	4.53727
25.98	6.35067	6.95041	4.57396
26	6.24756	7.46934	4.91971
26.02	5.82811	7.20545	5.17375
26.04	5.87197	6.08704	5.08728
26.06	5.22572	6.44409	5.19637
26.08	6.14527	6.371	5.31682
26.1	5.98895	5.78452	4.82708
26.12	5.5936	5.6884	4.72337
26.14	6.05866	5.90648	4.58159
26.16	5.91949	6.0023	4.94081
26.18	5.92926	5.69641	4.04932
26.2	6.10428	5.55338	4.42777
26.22	6.60282	5.83425	4.90005
26.24	6.77263	5.83049	4.89289
26.26	5.8587	5.04115	5.14106
26.28	6.13413	5.13567	5.63944
26.3	6.1044	6.24227	4.7917
26.32	6.19106	6.31891	5.55921
26.34	6.26881	6.70075	5.02415
26.36	6.18807	6.34204	5.23903
26.38	6.07877	6.21151	5.11197
26.4	5.83282	5.68594	5.19435
26.42	6.12633	5.92986	4.55789
26.44	5.73025	6.19504	4.63081
26.46	5.4135	6.09352	4.70196
26.48	5.51816	5.88597	4.77581
26.5	4.95779	6.05199	5.32612
26.52	4.84805	6.25148	5.34139
26.54	6.00786	6.0802	5.54451
26.56	5.98676	6.29891	5.2661
26.58	5.61237	7.00411	5.00701
26.6	5.68206	6.72274	4.86774
26.62	5.67405	6.89481	4.7359
26.64	6.17124	7.20126	4.38778
26.66	5.89302	7.04771	4.60497
26.68	6.4596	7.19406	5.06037
26.7	6.08595	7.27557	4.28965
26.72	5.7496	7.43312	4.16892
26.74	5.55579	7.09545	4.33162
26.76	5.48236	6.97895	5.01475
26.78	5.57537	7.18126	4.70305
26.8	4.98489	7.05656	4.38924
26.82	5.73715	7.49715	4.51646
26.84	5.2746	7.29989	4.80705
26.86	6.16655	7.49392	4.96649
26.88	5.60281	6.88078	5.40205
26.9	4.98959	7.64764	4.94718
26.92	5.34064	7.09623	4.67204
26.94	4.84928	6.60861	4.76689
26.96	4.97671	6.43637	4.43871
26.98	5.29779	6.11315	3.39924
27	5.09199	6.91707	3.60565
27.02	5.05774	6.11515	3.9457
27.04	5.00031	6.03499	4.80294
27.06	5.84826	6.14988	4.68247
27.08	5.59048	6.58593	4.1513
27.1	5.78799	6.34498	4.0053
27.12	5.65049	6.52064	4.43967
27.14	5.94023	6.63746	4.62012
27.16	5.2922	7.00814	4.45778
27.18	6.00844	7.27591	3.95171
27.2	6.18535	7.77975	4.34176
27.22	5.68197	8.08911	4.14786
27.24	5.86274	8.03523	4.19454
27.26	6.11561	6.94729	4.84495
27.28	6.72055	7.16272	3.8953
27.3	6.85255	6.67803	3.80316
27.32	6.38373	7.27711	3.90194
27.34	6.07449	6.79266	3.84779
27.36	6.58855	6.56808	3.90035
27.38	7.31125	6.70344	3.76238
27.4	7.73618	6.22377	4.43629
27.42	7.75818	6.6195	4.7355
27.44	7.43484	5.93259	4.92335
27.46	7.46638	5.35552	4.91593
27.48	7.76325	5.3634	4.68379
27.5	6.47087	6.21056	5.16219
27.52	7.01152	5.93608	4.78926
27.54	6.61887	5.94919	5.02157
27.56	7.27544	5.41668	5.27838
27.58	7.42613	5.95941	4.60869
27.6	7.47851	5.69784	4.91431
27.62	7.00716	5.55235	4.55454
27.64	6.86139	6.08627	4.93406
27.66	8.13364	5.98758	4.80413
27.68	7.9587	6.30031	5.38417
27.7	7.75785	5.81947	5.38801
27.72	7.33881	6.08477	4.96446
27.74	7.26134	5.89568	4.86647
27.76	7.72729	6.53446	4.69566
27.78	7.69091	6.33302	4.83505
27.8	6.75147	6.57965	5.00004
27.82	6.94886	6.31557	5.33868
27.84	7.1987	6.13497	4.48472
27.86	6.81381	6.0369	5.03766
27.88	6.00726	5.45393	4.9958
27.9	6.36069	5.52213	5.16075
27.92	6.52118	6.07465	4.34321
27.94	6.22242	5.5558	4.83984
27.96	6.00183	6.33138	4.57941
27.98	6.02461	6.92865	4.14653
28	6.66456	6.80532	4.75942
28.02	6.2773	7.63647	5.2978
28.04	6.76924	7.80575	5.96209
28.06	6.53408	7.16683	6.20732
28.08	6.1555	6.72393	5.15618
28.1	6.87354	6.38624	5.28843
28.12	6.83906	6.52824	5.9106
28.14	6.59321	6.49502	5.77803
28.16	6.45953	6.24908	5.80616
28.18	6.32499	6.66264	6.28655
28.2	5.81471	6.33733	6.81996
28.22	6.1059	6.06165	7.51929
28.24	5.77284	6.31156	6.64869
28.26	6.01883	5.56813	6.47648
28.28	6.71459	5.53228	6.10017
28.3	6.78684	5.67183	5.81405
28.32	6.37525	5.80245	5.6343
28.34	5.82518	5.84718	5.89982
28.36	6.17825	5.87167	5.94737
28.38	5.43805	6.16169	5.28197
28.4	5.76311	6.27059	5.40599
28.42	6.41681	6.06283	6.18545
28.44	6.68603	5.73387	6.13312
28.46	6.36516	5.86536	5.2761
28.48	6.99451	6.59421	4.90104
28.5	7.35604	6.80799	5.13379
28.52	7.20816	7.13837	5.42901
28.54	6.89268	7.41843	6.23877
28.56	7.4962	7.19698	6.74258
28.58	7.65906	7.05332	7.646
28.6	7.45795	7.05287	7.40817
28.62	7.57643	7.0431	7.75543
28.64	7.16143	7.24869	8.02853
28.66	7.6293	5.95921	8.72391
28.68	7.70174	6.62588	7.59036
28.7	7.43425	6.85237	7.18668
28.72	7.39753	6.54132	7.05584
28.74	8.6681	6.56721	7.42591
28.76	8.21652	6.56968	7.10117
28.78	8.4933	5.95573	6.67033
28.8	8.08063	6.95059	7.22213
28.82	8.12765	6.97926	6.2473
28.84	8.17467	7.02377	6.57777
28.86	7.61586	7.47467	6.98351
28.88	8.1048	7.26761	6.93391
28.9	7.82035	7.81533	7.92813
28.92	8.38025	7.53715	6.26122
28.94	7.74876	7.46284	6.96434
28.96	7.61086	6.98208	7.04543
28.98	7.19992	6.97484	6.92642
29	7.86796	7.11457	7.64557
29.02	7.96799	6.9219	7.19944
29.04	8.43663	6.3287	6.69387
29.06	7.58457	6.35487	6.81773
29.08	7.71511	6.39393	7.18375
29.1	7.57791	7.11782	6.85736
29.12	7.44178	6.32621	7.96116
29.14	7.28852	6.54085	7.9499
29.16	7.41812	7.65799	7.81179
29.18	6.40892	7.3026	7.59765
29.2	6.60222	7.35215	8.52246
29.22	6.19344	7.15418	7.67601
29.24	6.27606	7.11456	7.45811
29.26	6.3622	7.22366	7.30213
29.28	6.40268	7.29752	6.99849
29.3	6.34351	7.10141	6.8025
29.32	6.959	7.13729	7.49817
29.34	7.09805	6.69034	7.14377
29.36	7.50468	7.02576	6.66464
29.38	7.51288	6.86523	7.28767
29.4	7.74302	6.88306	7.06806
29.42	7.04179	6.61136	7.32059
29.44	7.61075	7.17058	6.96901
29.46	7.6228	7.09261	7.09834
29.48	7.92222	6.76026	7.23647
29.5	7.87817	6.59554	6.42531
29.52	7.44593	6.06965	6.79127
29.54	7.79813	6.08543	6.55689
29.56	8.24169	6.14405	6.06346
29.58	8.42393	5.97724	7.00022
29.6	8.28294	6.32348	7.06642
29.62	8.37731	6.83773	6.95192
29.64	8.39693	6.33417	6.98517
29.66	8.24999	6.39277	6.63294
29.68	8.18205	5.67643	6.90002
29.7	8.18624	6.26279	7.36395
29.72	7.778	6.15583	7.21377
29.74	8.27231	5.42469	6.9825
29.76	8.4195	6.29786	6.40918
29.78	7.70608	5.72224	6.07066
29.8	7.96517	6.06237	6.1617
29.82	8.23316	5.53636	6.48358
29.84	7.63825	5.42361	6.40024
29.86	7.65897	5.44857	7.13514
29.88	7.73156	5.48621	7.11902
29.9	7.6137	5.4594	8.20989
29.92	7.81425	5.31268	8.02219
29.94	7.42367	5.71928	7.67435
29.96	6.94491	5.55801	7.72466
29.98	7.09945	5.09772	8.00098
30	7.88083	5.89493	7.54779
30.02	8.02915	5.4031	7.66716
30.04	7.83061	6.19824	8.01191
30.06	7.75762	6.60326	8.05276
30.08	6.80444	6.93385	7.9872
30.1	6.65216	6.49169	8.27827
30.12	7.3311	6.54743	7.78992
30.14	7.21977	5.9373	7.79127
30.16	8.11419	5.66208	8.37865
30.18	7.95375	6.23793	8.5741
30.2	7.49229	7.03635	8.79088
30.22	6.54272	6.16511	9.75227
30.24	7.23458	6.13193	9.89865
30.26	6.74001	6.61621	8.76774
30.28	6.85508	6.80308	9.10364
30.3	6.62523	6.7471	8.70458
30.32	6.71995	5.74115	8.41233
30.34	7.54159	5.57225	8.46585
30.36	7.17911	5.47096	9.94352
30.38	6.98173	5.83682	10.4816
30.4	6.44435	6.05085	10.5825
30.42	7.13607	5.88269	10.7366
30.44	6.49625	5.93615	10.4738
30.46	6.49171	5.62373	10.5402
30.48	6.46087	5.85492	10.3753
30.5	6.43577	6.58025	10.039
30.52	5.74319	6.87128	9.93411
30.54	5.54463	6.55947	9.72484
30.56	5.7049	7.41137	10.0556
30.58	5.29605	7.17524	8.98564
30.6	5.56567	6.90726	8.9941
30.62	5.68763	6.27166	8.77454
30.64	5.91186	6.2637	9.32621
30.66	6.07691	5.98826	8.85964
30.68	5.23432	6.29791	9.75826
30.7	5.08223	6.13113	9.22503
30.72	5.62506	6.17834	9.2781
30.74	6.16361	6.43523	9.69519
30.76	5.65211	6.53118	9.78416
30.78	5.49947	6.3387	9.78473
30.8	5.60148	7.05089	10.4207
30.82	5.67429	6.87024	9.64268
30.84	5.91776	7.41347	9.69317
30.86	5.96463	7.4232	10.4898
30.88	5.67237	6.46426	9.82196
30.9	6.47876	6.66823	9.28827
30.92	6.3346	6.77235	9.89409
30.94	7.01701	6.82056	9.91293
30.96	7.1056	7.10356	10.1469
30.98	7.49997	6.97586	10.1336
31	7.53367	6.89565	9.56045
31.02	6.70607	6.92225	9.38097
31.04	7.18094	7.09324	9.82554
31.06	7.13911	7.078	9.63805
31.08	7.46299	6.91003	9.63242
31.1	6.87866	7.21721	9.58126
31.12	6.72915	7.2393	9.43072
31.14	7.09499	7.50689	9.12688
31.16	7.35654	6.83029	9.34508
31.18	7.80944	6.81277	9.02987
31.2	8.10541	7.57649	8.55408
31.22	7.80211	7.11793	8.75062
31.24	7.66836	7.04318	8.8931
31.26	7.0188	7.6329	8.76061
31.28	7.76479	6.84655	8.48227
31.3	8.05448	7.57869	8.62626
31.32	7.66242	7.36377	8.19506
31.34	8.82601	6.93948	8.74832
31.36	8.42225	6.5423	9.21756
31.38	8.25117	6.88102	9.36376
31.4	8.97994	6.95076	8.92804
31.42	8.85425	6.97284	9.79316
31.44	8.51626	7.75613	9.65393
31.46	8.16375	6.63556	10.14
31.48	8.12879	6.54689	9.68491
31.5	7.88908	6.51149	9.27136
31.52	7.88036	6.46539	9.46892
31.54	7.33129	6.6572	9.55975
31.56	7.70989	6.72202	9.48141
31.58	7.54394	6.41208	9.31558
31.6	6.79172	6.63155	9.23104
31.62	7.7221	7.13749	8.85891
31.64	7.29714	7.26255	8.97578
31.66	7.74516	7.65838	9.1124
31.68	8.16806	7.12611	9.42575
31.7	7.47397	7.36673	8.91038
31.72	7.15958	7.31764	8.91
31.74	8.04937	7.66823	9.45174
31.76	7.58057	7.60888	8.86894
31.78	7.42821	7.44633	9.52294
31.8	7.44275	6.37951	8.86286
31.82	7.97424	6.5516	8.83481
31.84	8.57685	7.19538	8.53094
31.86	8.83353	7.17088	8.91213
31.88	9.10447	7.08974	8.42061
31.9	9.03003	7.43347	8.78308
31.92	8.58293	7.33878	8.53492
31.94	8.26813	7.32468	8.87996
31.96	8.3592	6.86198	8.93192
31.98	8.44516	7.15075	8.42102
32	8.45649	6.65506	9.26932
32.02	9.24425	6.66229	8.88429
32.04	9.70106	5.6686	8.34564
32.06	9.11654	5.70877	7.51083
32.08	8.67585	5.98246	8.22083
32.1	8.0607	6.42446	8.16774
32.12	8.36308	5.81368	7.70317
32.14	8.84801	5.71833	7.00282
32.16	8.67369	5.72445	7.60761
32.18	8.95728	6.01992	7.48353
32.2	9.05135	6.20724	8.76263
32.22	9.21047	6.06819	8.98597
32.24	9.27423	6.74036	8.45557
32.26	8.61755	6.69256	8.51466
32.28	8.22748	7.26012	8.26432
32.3	7.89295	6.80249	9.30778
32.32	7.81072	6.85137	8.96732
32.34	7.90337	6.86125	9.02473
32.36	7.17434	6.52958	9.50191
32.38	7.11741	6.9292	9.04871
32.4	6.9635	7.19288	8.84773
32.42	7.43716	6.75236	9.19661
32.44	7.307	5.9687	8.80391
32.46	7.76047	5.94414	7.9589
32.48	8.08101	6.07715	8.50478
32.5	8.22346	6.03334	8.20921
32.52	8.36594	5.67375	8.9255
32.54	8.17597	6.25455	8.87888
32.56	8.21227	6.58718	9.29405
32.58	8.43234	6.4631	8.43897
32.6	9.12276	6.73324	8.5498
32.62	8.54109	6.72593	8.53828
32.64	8.33406	6.74571	8.66861
32.66	8.62414	6.83533	8.03147
32.68	8.42578	6.17475	8.27715
32.7	8.20102	6.92051	9.03844
32.72	8.19646	6.1354	9.03569
32.74	8.17125	6.27823	8.76408
32.76	7.86054	6.33036	7.85492
32.78	8.46296	6.379	7.85265
32.8	8.66677	6.12198	6.59232
32.82	8.57942	6.29509	6.76582
32.84	8.28035	6.21444	7.3198
32.86	8.63565	6.12791	7.28986
32.88	7.83461	5.64285	7.26753
32.9	7.35349	5.82639	6.82175
32.92	7.12454	5.94286	6.51605
32.94	8.27057	6.45854	6.28037
32.96	8.6709	6.13611	6.59336
32.98	8.80186	6.311	6.57305
33	9.05662	5.78033	6.72893
33.02	9.23781	5.29294	6.47066
33.04	9.16429	5.45516	6.33145
33.06	9.41858	5.40284	5.78751
33.08	9.57288	5.55053	5.67464
33.1	9.67866	5.18951	6.99174
33.12	8.58731	5.07453	6.82758
33.14	8.37386	5.60755	6.32188
33.16	7.81417	5.6424	6.1239
33.18	8.7408	5.83402	5.90875
33.2	8.15032	5.93547	6.77258
33.22	7.66675	5.69622	6.1585
33.24	7.9152	5.2844	5.94778
33.26	7.72354	5.40513	5.59789
33.28	7.73116	5.11658	5.37014
33.3	7.49403	5.44591	5.98764
33.32	7.6684	5.54461	6.94828
33.34	7.44485	5.40489	6.63043
33.36	8.12157	5.33675	6.3884
33.38	8.90835	4.41707	6.69599
33.4	9.0658	4.36101	6.37735
33.42	8.07403	4.26421	6.89831
33.44	8.48756	4.69447	7.0512
33.46	8.14385	4.69993	7.69207
33.48	8.20396	5.05655	7.70733
33.5	8.37819	5.52799	7.34971
33.52	7.94462	5.28592	7.93452
33.54	8.60127	5.28474	8.45762
33.56	9.13152	5.55531	8.96254
33.58	9.07371	4.70873	8.65162
33.6	8.55694	4.01953	7.39514
33.62	8.7336	4.75637	7.98426
33.64	8.17594	4.67517	8.71222
33.66	8.44222	5.29049	7.89899
33.68	8.39215	4.17443	7.63312
33.7	7.82841	4.04788	7.74471
33.72	7.29001	4.07883	7.06561
33.74	8.00244	4.51616	6.75466
33.76	7.81046	4.72687	6.81072
33.78	7.92024	4.93646	6.93985
33.8	7.9107	4.91388	7.25455
33.82	8.02837	5.13213	6.68676
33.84	8.7427	4.87849	7.22667
33.86	8.5238	5.36995	7.02289
33.88	8.79867	5.13725	6.99348
33.9	8.58679	5.12661	7.45427
33.92	9.16579	5.9922	6.70336
33.94	8.44134	5.06457	6.58024
33.96	8.16988	4.88858	7.69325
33.98	8.59176	5.02091	7.42594
34	8.26652	5.16179	7.08515
34.02	8.19603	5.37034	6.96123
34.04	7.61967	4.95529	6.47282
34.06	7.86911	5.06785	7.08735
34.08	7.84339	4.74409	6.87812
34.1	7.46906	5.39456	5.71875
34.12	7.80469	5.3236	5.76359
34.14	8.44309	5.71025	6.35817
34.16	8.27388	5.15151	6.20956
34.18	8.05271	5.63195	6.86335
34.2	7.74975	5.70939	6.58958
34.22	8.5974	5.8969	6.8161
34.24	8.04886	5.31529	6.54618
34.26	8.06387	5.21154	6.62909
34.28	7.60674	5.32072	6.77249
34.3	7.11764	4.87872	7.18594
34.32	7.13085	4.65037	6.8077
34.34	7.49449	4.42702	6.55254
34.36	7.71481	5.04787	7.06125
34.38	7.36937	5.35628	7.03494
34.4	7.68384	4.4383	6.80786
34.42	7.13295	4.4515	7.10684
34.44	7.50986	3.77661	7.29694
34.46	7.9039	3.90484	7.89087
34.48	7.32819	4.40587	7.07885
34.5	7.78173	4.19404	6.66109
34.52	7.92735	3.73499	6.93274
34.54	8.02638	4.26568	7.26923
34.56	7.83164	4.28169	7.34898
34.58	6.53794	5.04652	7.20937
34.6	7.37643	4.88154	7.44296
34.62	7.01882	4.33189	7.23645
34.64	7.31976	4.92098	6.78914
34.66	7.34785	4.73542	7.05847
34.68	7.45082	5.14403	7.55458
34.7	7.87484	4.66098	7.85082
34.72	7.41232	4.59389	7.21943
34.74	7.01973	4.98762	6.70811
34.76	7.11639	4.97451	7.34723
34.78	6.82193	4.7694	7.33543
34.8	6.8072	4.49854	6.93805
34.82	6.34197	4.41683	6.63019
34.84	6.60298	4.80125	7.26119
34.86	6.9498	4.61301	7.01994
34.88	6.66213	4.75059	6.80721
34.9	7.55537	4.52292	6.47548
34.92	7.38705	4.26778	6.73733
34.94	7.22882	3.91657	6.09638
34.96	7.14807	3.98696	6.56234
34.98	7.2774	4.16288	6.36944
35	7.40607	4.48323	6.47243
35.02	7.59479	4.0743	6.71505
35.04	7.2604	4.5019	6.49948
35.06	7.54862	4.80325	6.85379
35.08	7.29664	4.61992	6.01304
35.1	7.37867	5.22316	6.23618
35.12	7.01225	5.20013	6.27513
35.14	7.24727	5.47266	6.53563
35.16	7.52985	5.46469	6.62121
35.18	7.30453	5.75082	7.27666
35.2	7.62205	4.92023	7.59042
35.22	7.1295	4.76444	7.00395
35.24	6.83001	4.56724	7.43282
35.26	7.11728	5.08247	7.39303
35.28	6.52459	5.11486	7.20308
35.3	6.93524	4.41826	7.56497
35.32	7.65697	4.96261	7.85938
35.34	6.82638	4.99956	7.44694
35.36	6.05663	4.85051	7.80879
35.38	6.42072	4.66176	7.37185
35.4	6.04757	5.02697	7.95275
35.42	5.57501	4.69241	6.78969
35.44	5.91649	5.16135	7.07446
35.46	5.84364	4.80716	6.99179
35.48	6.29145	4.83731	7.21916
35.5	6.51069	4.80062	7.33482
35.52	6.07529	4.69102	7.81105
35.54	5.77852	5.02823	6.8741
35.56	5.98619	4.69634	5.74722
35.58	6.25173	4.98426	6.11156
35.6	6.26509	4.70378	5.97888
35.62	5.88035	5.08161	6.39945
35.64	5.65031	5.17128	6.19227
35.66	5.31037	5.32112	5.91291
35.68	5.18676	4.85464	5.90947
35.7	5.80995	4.98492	5.47364
35.72	5.56141	5.08775	6.14471
35.74	5.52091	5.09732	6.57406
35.76	5.12089	4.44301	6.12511
35.78	5.15794	4.6492	5.94059
35.8	4.81392	4.51472	5.48069
35.82	5.25688	4.42501	6.20829
35.84	5.43282	4.17615	5.78619
35.86	5.84046	4.32909	6.106
35.88	5.08408	4.52799	6.12608
35.9	5.08307	4.55314	5.71818
35.92	4.98133	4.0732	5.75695
35.94	4.88214	3.98722	5.43843
35.96	4.74516	4.24169	5.95459
35.98	4.28428	3.95746	5.86924
36	5.72321	4.29712	6.30917
36.02	4.74737	4.47242	5.82046
36.04	5.16197	4.65588	5.92327
36.06	4.67504	4.36134	5.58505
36.08	4.87281	4.17034	5.09191
36.1	4.05946	4.76719	5.00335
36.12	4.21564	4.87637	5.49803
36.14	4.18647	5.17793	5.89106
36.16	4.45662	4.5462	5.7995
36.18	4.95485	4.45968	6.31516
36.2	4.41423	4.20685	5.96661
36.22	4.74815	4.19342	6.03328
36.24	4.50858	4.28662	6.77011
36.26	5.76435	4.85313	6.42791
36.28	5.30235	4.35572	6.17166
36.3	5.5205	4.17674	6.49267
36.32	5.53313	4.15541	6.42211
36.34	5.55927	4.20384	7.40234
36.36	5.46252	4.96604	7.14466
36.38	4.53682	5.03198	7.44356
36.4	4.65094	5.57856	7.71527
36.42	5.11955	5.26221	6.80771
36.44	4.81799	5.53041	6.56832
36.46	4.98546	5.4378	6.85474
36.48	4.68739	5.42494	5.39592
36.5	4.42969	4.98581	5.22428
36.52	4.71454	5.26868	5.44671
36.54	4.66006	4.64332	5.34716
36.56	3.74342	4.57986	5.79272
36.58	4.60827	4.45863	4.94122
36.6	4.74275	5.2774	5.25407
36.62	3.96921	5.37534	5.46237
36.64	4.19029	5.40786	5.47852
36.66	4.70877	5.44813	5.76982
36.68	4.94932	5.28112	5.65645
36.7	4.9793	5.24146	5.33261
36.72	5.00348	5.05987	4.93038
36.74	4.29515	4.46424	5.10782
36.76	5.47604	4.63145	5.6549
36.78	4.65957	4.65552	5.45939
36.8	4.08741	5.3491	4.95913
36.82	4.94589	5.3345	5.18806
36.84	4.74702	4.95437	5.27623
36.86	5.15799	4.88487	5.05988
36.88	4.83996	5.27917	5.57131
36.9	5.21486	4.99873	5.77459
36.92	5.62885	5.89175	5.24984
36.94	5.24815	5.36454	5.20912
36.96	5.60959	5.67451	5.31581
36.98	5.36679	5.78488	4.7966
37	5.12259	6.35566	5.044
37.02	5.61394	6.26775	5.06883
37.04	5.56662	6.02073	5.21829
37.06	6.43726	6.1682	5.25447
37.08	6.36653	5.57202	5.81879
37.1	6.6352	6.26122	5.46297
37.12	6.80771	6.39904	4.83553
37.14	6.23751	6.23234	4.6246
37.16	6.14711	6.10481	4.70621
37.18	4.79933	6.63093	5.17652
37.2	5.00786	6.01818	5.12
37.22	5.78512	6.24353	4.93481
37.24	5.25934	5.85497	5.46616
37.26	5.50965	5.72575	5.28125
37.28	5.14206	5.68496	5.4214
37.3	5.21786	5.4415	5.56517
37.32	4.97849	5.85417	5.58908
37.34	5.59658	5.77392	5.28461
37.36	5.24946	5.77287	6.14489
37.38	5.23251	5.7264	6.39331
37.4	5.30711	5.31558	5.92327
37.42	5.9092	5.67736	5.59929
37.44	5.13323	5.66184	5.69188
37.46	5.21837	5.46775	6.37893
37.48	4.77532	6.0512	5.81823
37.5	4.84132	6.32568	5.40366
37.52	4.37868	6.70489	5.47576
37.54	4.09968	6.11609	5.18919
37.56	4.66476	6.72348	5.37693
37.58	4.93503	6.65941	5.40518
37.6	5.23813	6.50206	4.84095
37.62	4.79089	6.03337	5.23172
37.64	5.06758	6.58746	4.58856
37.66	5.66582	6.64203	5.14419
37.68	6.18438	6.71896	5.27345
37.7	5.46302	6.827	4.67033
37.72	6.05373	6.30232	4.88599
37.74	6.19977	5.93263	4.80451
37.76	4.98241	5.88686	5.03719
37.78	5.46429	5.69806	4.14117
37.8	5.01614	5.4548	3.99502
37.82	5.88039	5.23329	3.6812
37.84	5.90555	5.0104	4.71756
37.86	5.55883	4.67679	4.44661
37.88	6.19076	4.724	4.71444
37.9	6.23789	4.76291	4.53429
37.92	6.37921	4.34286	4.41914
37.94	5.47396	4.2535	4.47835
37.96	6.64776	4.05728	5.1033
37.98	6.13279	4.10819	5.14919
38	6.48582	4.66676	5.11654
38.02	5.94016	4.60875	5.12137
38.04	6.07536	4.30174	4.78813
38.06	5.77811	5.11308	5.45363
38.08	5.50786	4.75709	5.25956
38.1	5.65568	5.58925	4.92864
38.12	5.51818	4.92612	5.84821
38.14	6.24336	5.49484	5.67524
38.16	6.14212	5.60236	5.52597
38.18	6.07113	5.01359	5.81262
38.2	6.33605	4.74458	5.41139
38.22	6.18134	5.0001	5.33355
38.24	6.36004	5.31681	4.76731
38.26	6.65695	5.14662	5.01372
38.28	6.24874	4.51297	5.18126
38.3	7.43791	4.16468	5.38713
38.32	7.52464	5.2828	5.49575
38.34	7.42062	4.88251	5.19494
38.36	7.70372	5.2492	5.75895
38.38	7.54531	4.74226	4.99548
38.4	7.74973	4.87509	5.26237
38.42	6.89343	4.45661	5.29371
38.44	7.07941	4.80526	4.88228
38.46	7.69943	4.6111	5.13298
38.48	7.59775	4.67936	5.11149
38.5	8.00843	4.83793	5.27299
38.52	7.90298	5.32728	4.95702
38.54	7.68093	5.85434	5.35026
38.56	7.84654	5.76934	5.62824
38.58	7.94456	6.11684	5.76974
38.6	7.46646	6.03501	4.90158
38.62	7.51983	5.93244	5.24842
38.64	6.85402	6.35808	5.3881
38.66	8.00181	6.49677	5.13928
38.68	7.09777	6.92898	5.20292
38.7	7.32931	6.80621	5.26536
38.72	7.06417	6.63989	5.11425
38.74	7.15493	6.87669	5.41044
38.76	7.48652	6.77565	6.16359
38.78	7.60304	6.50917	6.66333
38.8	7.79921	6.48437	6.59417
38.82	7.70888	7.33134	6.97694
38.84	8.00926	6.46464	6.90563
38.86	8.02659	6.69632	6.29413
38.88	8.18436	6.34609	6.4604
38.9	8.02721	6.53421	6.60963
38.92	7.74234	6.11902	6.391
38.94	7.83892	6.70385	6.44376
38.96	7.54126	6.19992	5.87286
38.98	7.55795	6.02622	5.82197
39	6.9813	5.67537	6.51911
39.02	6.62774	5.58896	6.66132
39.04	6.11164	5.57198	6.75709
39.06	6.11313	6.22135	6.79762
39.08	6.89431	5.92575	6.94039
39.1	6.09456	5.99004	7.47326
39.12	6.26835	6.45854	8.08206
39.14	6.45777	6.96495	7.54568
39.16	6.34531	6.42644	7.56154
39.18	6.47865	6.68505	7.58409
39.2	6.40051	6.51769	6.61776
39.22	6.24287	6.7762	7.94262
39.24	6.23903	6.36968	8.48882
39.26	5.82424	6.39683	8.32554
39.28	5.23521	7.06739	7.53221
39.3	5.66734	7.59772	8.19942
39.32	5.48294	7.87466	8.03593
39.34	5.59225	7.29562	8.30095
39.36	6.19086	7.36583	7.94812
39.38	5.39668	6.79396	7.53735
39.4	5.54567	7.42112	7.69604
39.42	5.64951	7.38546	7.74568
39.44	5.32098	6.80024	8.68049
39.46	4.8908	6.67218	7.87191
39.48	5.12766	6.90433	8.19646
39.5	5.42022	7.2074	8.49896
39.52	4.87713	7.49198	8.70754
39.54	4.35094	7.81902	9.3857
39.56	5.08027	8.32729	9.30042
39.58	5.32883	7.92287	9.06155
39.6	5.06608	7.8757	9.06549
39.62	5.05451	8.01048	8.90831
39.64	4.97509	6.84001	8.94558
39.66	4.43151	7.0674	8.72344
39.68	4.42441	7.44526	8.54772
39.7	5.18987	7.24391	8.44208
39.72	4.50338	6.53055	8.7296
39.74	5.19183	6.86237	8.80547
39.76	4.79154	6.99078	9.16526
39.78	4.86576	6.45671	8.3472
39.8	4.88425	6.0412	8.96322
39.82	4.86912	5.44214	8.60654
39.84	4.95671	5.70426	8.73715
39.86	4.11689	6.05899	9.25156
39.88	3.98665	6.1256	9.15576
39.9	4.59006	6.31756	8.6753
39.92	3.98073	6.99368	7.40752
39.94	4.57415	6.79072	7.9535
39.96	4.46657	6.51396	7.10835
39.98	3.83471	6.71574	7.30652
[truncated: 48,001 more rows]

## Sheet: Supplementary Figure 5b
Mutated residue ID of PP2A in complex	Mutation Energies ΔE (kcal/mol)
352	0
353	0
354	0
355	0.004
356	0.003
357	0.216
358	0.004
359	0
360	-0.009
361	0.625
362	0.002
363	0
364	-0.012
365	-1.901
366	-0.127
367	-2.292
368	-2.398
369	-15.268
370	0.437
371	-0.187
372	-0.029
373	-0.146
374	25.392
375	-0.525
376	-0.178
377	-2.431
378	3.788
379	0.173
380	0.014
381	15.782
382	2.279
383	0
384	0.689
385	-21.841
386	-0.068
387	0.308
388	-1.153
389	-2.874
390	0.129
391	-1.37
392	1.299

## Sheet: Supplementary Figure 7
Index of mutated PP2A (H1~H69)	Mutation Energies ΔE (kcal/mol)
H1	8.3151
H2	22.4983
H3	8.12518
H4	6.64883
H5	10.4804
H6	8.27019
H7	4.45509
H8	3.21859
H9	2.05925
H10	-6.52771
H11	14.7195
H12	-0.349498
H13	3.96656
H14	-4.12112
H15	10.6226
H16	14.7105
H17	13.9642
H18	-2.73746
H19	-9.82991
H20	-2.42308
H21	18.8153
H22	3.27664
H23	5.95652
H24	2.14644
H25	3.1505
H26	6.9429
H27	-1.15098
H28	-3.39608
H29	-12.5521
H30	-7.06689
H31	9.39083
H32	4.91949
H33	-13.881
H34	-5.24343
H35	-0.453655
H36	7.69159
H37	-3.7979
H38	0.569517
H39	10.2059
H40	-3.91448
H41	14.2752
H42	4.70807
H43	-2.90349
H44	-3.19446
H45	18.4881
H46	4.87148
H47	-1.2451
H48	-0.478022
H49	-9.13975
H50	-0.871476
H51	0.580268
H52	13.4508
H53	8.69613
H54	-14.0065
H55	-5.7795
H56	-4.9312
H57	4.63163
H58	0.771381
H59	-0.918777
H60	-17.2043
H61	-13.392
H62	9.27449
H63	8.31008
H64	2.76995
H65	11.9393
H66	-0.485667
H67	-2.02747
H68	-2.72097
H69	-1.96871
